# Supplementary material for: Predicting Gene Expression Responses to Cold in Arabidopsis thaliana Using Natural Variation in DNA Sequence
Source: Genes (Basel). 2025 Sep 19;16(9):1108. doi: 10.3390/genes16091108 (PMC12469744; doi:10.3390/genes16091108)
Supplement: Supplementary file 1 [file genes-16-01108-s001.zip]

Archive with 2 entries (2 files):
- Supplement_v12.pdf
- SupTables_v11.xlsx
