# Supplementary material for: Predicting Gene Expression Responses to Cold in Arabidopsis thaliana Using Natural Variation in DNA Sequence
Source: Genes (Basel). 2025 Sep 19;16(9):1108. doi: 10.3390/genes16091108 (PMC12469744; doi:10.3390/genes16091108)
Supplement: Supplementary file 1 [file genes-16-01108-s001.zip › SupTables_v11.xlsx]

## Sheet: S1 Table
S1 Table: Information about the number of down regulated, no differentially regulated, and up regulated genes within the five accessions as described in Hannah et al 2006. The total number of genes that was used for training the CNN models, as well as the ratio of the regulated vs non regulated classes is also given.
	Col-0	Rsc	Ler	Cvi	Can	Total	Train Set
down	2033	1893	1024	1055	1469	7474	5355
no	17081	17432	18873	19092	18164	90642	58186
up	2052	1841	1269	1019	1533	7714	5138
Ratio up:no	01:08:00	01:09:00	01:14:00	01:18:00	01:11:00	01:11:00	01:11:00
Ratio down:no	01:08:00	01:09:00	01:18:00	01:18:00	01:12:00	01:12:00	01:11:00

## Sheet: S2 Table
S2 Table: The hyperparameter combinations used during grid search training of the CNN models.
Hyperparameter	Value
Number of Convlution Layers	1-3
Number of Dense Layers	1-3
Convolution Layer Width	4 or 8
Pool Width	4 or 8
Pool Stride	4 or 8
Dense Units	64 or 128
Learning Rate	0.001
Activation Function	Relu
Metrics	AUC, prAUC

## Sheet: S3 Table
S3 Table: Discovered motifs upstream and downstream of all the up-regulated genes. The discovered motif sequence, its length, the number of Sequences with the motif as well as the percentage out of the total sequences tested is given.
Motif	Length	Number of Sequences	Percentage of total Seq.
AATCAAAA	8	10267	98.9304
AGGCATTGAG	10	80	0.770861
AAGAGATGGATTA	13	93	0.896126
AAAAAAAAAAA	12	3967	38.2251
ATATACATATATWTA	15	300	2.89073
RGCCCATWW	9	1992	19.1944
AATTTTTAGA	10	10363	99.8555
GTTTAGTTA	9	1253	12.0736
AATGAGTCATAAACA	15	217	2.09096
AGAAGAAGAA	11	4669	44.9894
GAGAGAGAVAGAGAG	16	395	3.80613
AGMGMGVGV	10	10360	99.8266
ATTCGTTTC	9	10371	99.9325
ARAACAGA	8	10373	99.9518

## Sheet: S4 Table
S4 Table: Discovered motifs upstream and downstream of all the down-regulated genes. The discovered motif sequence, its length, the number of Sequences with the motif as well as the percentage out of the total sequences tested is given.
Motif	Length	Number of Sequences	Percentage of total Seq.
AATTTTAT	8	9997	99.4627
AAAAAAAA	8	10045	99.9403
ACAAAGTTTCATG	13	53	0.527311
TCATGTCTCCAA	12	34	0.338275
TATTTACAA	9	10051	100
TAGATATA	8	526	5.23331
CGATTGTGAC	10	66	0.656651
ACTGTTCACCAT	12	85	0.845687
AATAAAATTTA	11	3768	37.4888
AAATTAWAWA	11	6348	63.1579
CAAAAAAAA	9	10046	99.9503
GAGGACACTACWV	13	87	0.865586
AAATAAAA	8	7202	71.6546
ATATATATAT	10	1246	12.3968
AATAATTTA	9	10031	99.801

## Sheet: S5 Table
S5 Table: Results of training 1,356 CNN models on all genotypes upstream and downstream regions to predict up DEGs vs no DEGs. The hyperparameter values of each model, as well as the training and test results are provided.
conv1_filters	conv2_filters	conv3_filters	conv_width	pool_width	pool_stride	dropout	dense1_units	dense2_units	conv_layers	dense_layers	shuffle	learning_rate	loss	accuracy	cluster0	cluster1	auc_test	auc_model	loss_model	auc_val_model	loss_val_model	epochs	best_epoch
64	None	None	4	8	4	0.25	64	128	1	3	None	0.0001	0.697272	0.345993	0.792398	0.20386	0.198851	0.501571	0.69329	0.507217	0.693062	50	34
64	64	None	4	8	4	0.25	128	64	2	3	None	0.0001	0.695546	0.338595	0.883041	0.122105	0.147119	0.500079	0.693457	0.507985	0.693083	50	47
64	None	None	8	8	4	0.25	64	128	1	3	None	0.0001	0.696738	0.34788	0.725146	0.227018	0.208002	0.501194	0.693357	0.505846	0.693106	50	49
128	128	128	4	4	8	0.1	64	128	3	3	None	0.0001	0.694911	0.354395	0.94152	0.0642105	0.11782	0.502451	0.693146	0.507698	0.693093	50	47
128	128	64	4	8	8	0.25	128	None	3	2	None	0.0001	0.693985	0.420463	0.675439	0.34807	0.344975	0.500457	0.693532	0.503717	0.693148	50	47
64	None	None	4	8	8	0.25	128	128	1	3	None	0.0001	0.698382	0.345698	0.80117	0.20386	0.206143	0.504445	0.693406	0.513579	0.692924	50	44
128	128	None	4	8	4	0.25	64	128	2	3	None	0.0001	0.695353	0.337514	0.97076	0.0259649	0.112185	0.498321	0.693287	0.506149	0.693109	50	36
64	None	None	4	8	8	0.1	64	64	1	3	None	0.0001	0.696985	0.346851	0.865497	0.186316	0.198125	0.507506	0.693091	0.503908	0.693069	50	49
64	128	64	8	8	8	0.1	64	64	3	3	None	0.0001	0.689763	0.853689	0.0321637	0.967719	0.89212	0.500224	0.693278	0.495328	0.693187	50	49
64	128	None	8	8	8	0.1	128	128	2	3	None	0.0001	0.694217	0.400775	0.669591	0.30386	0.292661	0.499689	0.693237	0.510836	0.693058	50	47
128	64	128	4	8	8	0.25	64	None	3	2	None	0.0001	0.695254	0.346279	0.897661	0.137193	0.158042	0.501923	0.693457	0.505947	0.693112	50	45
64	None	None	8	4	8	0.25	64	64	1	3	None	0.0001	0.703672	0.322318	0.982456	0.0242105	0.107947	0.50278	0.693313	0.504918	0.693091	50	45
128	128	64	8	8	4	0.25	64	64	3	3	None	0.0001	0.692446	0.595143	0.347953	0.615789	0.627533	0.498349	0.693395	0.499007	0.693139	50	38
64	128	128	4	4	8	0.25	128	None	3	2	None	0.0001	0.704695	0.322862	1	0	0.109336	0.501458	0.693486	0.504787	0.693114	50	46
64	128	64	4	4	8	0.25	64	64	3	3	None	0.0001	0.689029	0.862708	0.00877193	0.99614	0.889392	0.500357	0.693285	0.499605	0.69315	50	47
64	64	128	4	8	8	0.1	128	64	3	3	None	0.0001	0.686922	0.863411	0.0146199	0.989825	0.891411	0.501851	0.693237	0.498731	0.693183	50	50
64	None	None	4	8	4	0.1	64	128	1	3	None	0.0001	0.697189	0.335668	0.815789	0.155439	0.157797	0.503549	0.693171	0.497997	0.693207	50	42
64	64	128	4	4	4	0.1	64	None	3	2	None	0.0001	0.693695	0.457769	0.535088	0.440351	0.43222	0.501063	0.693235	0.512543	0.693032	50	45
64	64	64	4	8	8	0.1	128	128	3	3	None	0.0001	0.69636	0.329651	0.880117	0.0715789	0.121241	0.502066	0.693184	0.500538	0.693148	50	50
64	None	None	4	8	4	0.1	128	128	1	3	None	0.0001	0.699595	0.337785	0.830409	0.162807	0.174106	0.511226	0.693013	0.517513	0.692805	50	50
64	64	None	4	4	8	0.25	128	128	2	3	None	0.0001	0.685552	0.862727	0	0.998246	0.894218	0.501028	0.693381	0.496859	0.693283	50	50
64	64	64	4	8	8	0.1	128	64	3	3	None	0.0001	0.696614	0.333251	0.856725	0.125263	0.140237	0.502623	0.69327	0.502293	0.693135	50	49
64	None	None	8	8	8	0.1	128	None	1	2	None	0.0001	0.700244	0.355863	0.751462	0.249474	0.237605	0.509187	0.693348	0.517175	0.692767	50	47
128	64	None	4	8	4	0.25	128	128	2	3	None	0.0001	0.697099	0.324166	0.973684	0.0350877	0.111181	0.500781	0.693391	0.508302	0.693087	50	37
128	64	64	8	4	8	0.25	128	None	3	2	None	0.0001	0.690907	0.77178	0.154971	0.824912	0.820648	0.501164	0.693302	0.499566	0.693196	50	38
64	None	None	8	8	8	0.1	64	64	1	3	None	0.0001	0.69648	0.347878	0.827485	0.202456	0.201515	0.502223	0.693195	0.500198	0.69318	50	44
64	64	128	4	4	4	0.1	128	64	3	3	None	0.0001	0.692699	0.54602	0.444444	0.549474	0.559148	0.500784	0.693228	0.501142	0.69313	50	37
128	128	128	4	4	8	0.25	128	128	3	3	None	0.0001	0.680704	0.874539	0	1	0.897507	0.5	0.693369	0.500846	0.693153	50	45
64	128	128	4	8	4	0.1	64	64	3	3	None	0.0001	0.694887	0.368108	0.751462	0.231579	0.225884	0.503344	0.69315	0.504493	0.693094	50	47
128	64	128	4	8	8	0.1	128	64	3	3	None	0.0001	0.696559	0.325562	0.997076	0.00877193	0.113767	0.502344	0.693177	0.50079	0.693135	50	49
64	128	None	4	4	8	0.25	128	None	2	2	None	0.0001	0.702338	0.321674	0.997076	0.00245614	0.103411	0.500313	0.693511	0.502372	0.693135	50	45
128	None	None	4	8	8	0.25	128	64	1	3	None	0.0001	0.70763	0.321942	0.997076	0.00140351	0.107532	0.501116	0.693336	0.507754	0.693209	50	36
64	64	64	4	8	8	0.25	128	128	3	3	None	0.0001	0.695377	0.349953	0.833333	0.177544	0.186121	0.498711	0.693667	0.50119	0.693205	50	33
64	None	None	4	8	8	0.1	64	None	1	2	None	0.0001	0.69402	0.472304	0.540936	0.473333	0.467917	0.506525	0.693265	0.515626	0.692899	50	50
128	128	128	4	8	4	0.25	64	64	3	3	None	0.0001	0.690628	0.799682	0.0789474	0.898596	0.858883	0.501877	0.693278	0.501085	0.693189	50	39
64	None	None	4	8	8	0.25	128	None	1	2	None	0.0001	0.701064	0.342725	0.763158	0.207719	0.196952	0.505875	0.693753	0.515502	0.692812	50	48
128	128	64	4	8	8	0.25	64	64	3	3	None	0.0001	0.695228	0.345633	0.926901	0.117544	0.147118	0.500572	0.693366	0.50101	0.693133	50	44
128	128	64	8	4	4	0.1	128	128	3	3	None	0.0001	0.69434	0.387561	0.792398	0.204912	0.210608	0.502212	0.693152	0.506074	0.693083	50	45
128	128	64	8	8	8	0.25	64	128	3	3	None	0.0001	0.693366	0.468886	0.532164	0.455789	0.448582	0.498399	0.693466	0.508639	0.693082	50	43
64	64	128	4	8	8	0.1	64	128	3	3	None	0.0001	0.684858	0.876281	0	0.999649	0.899622	0.50034	0.693258	0.501176	0.693146	50	49
128	64	None	8	4	8	0.25	128	None	2	2	None	0.0001	0.694838	0.382955	0.695906	0.298947	0.285229	0.502142	0.693503	0.505332	0.693107	50	50
64	128	128	4	4	8	0.25	128	128	3	3	None	0.0001	0.697539	0.322902	0.979532	0.0147368	0.108016	0.498869	0.693343	0.503945	0.693074	50	32
128	None	None	4	8	8	0.1	128	128	1	3	None	0.0001	0.694417	0.41623	0.649123	0.375088	0.368598	0.50828	0.693064	0.509341	0.693034	50	46
64	64	None	8	8	8	0.25	64	64	2	3	None	0.0001	0.69476	0.361592	0.853801	0.156842	0.168859	0.498982	0.693425	0.499501	0.693156	50	41
64	64	64	8	8	8	0.1	64	128	3	3	None	0.0001	0.689521	0.84879	0.0380117	0.961404	0.885903	0.499902	0.693263	0.496224	0.693187	50	50
64	None	None	8	4	4	0.25	128	64	1	3	None	0.0001	0.693741	0.478158	0.526316	0.47614	0.470654	0.50256	0.693411	0.509167	0.69307	50	31
64	64	64	8	4	4	0.1	128	None	3	2	None	0.0001	0.695447	0.378395	0.716374	0.290175	0.285952	0.502622	0.693253	0.50877	0.693062	50	45
128	128	None	4	4	4	0.1	128	128	2	3	None	0.0001	0.688378	0.870237	0	0.999649	0.893283	0.501046	0.693192	0.504507	0.693139	50	48
64	None	None	8	8	8	0.1	64	None	1	2	None	0.0001	0.69696	0.38865	0.643275	0.322807	0.313864	0.510093	0.693057	0.51194	0.692938	50	50
128	64	128	4	8	8	0.25	128	64	3	3	None	0.0001	0.6902	0.844866	0.0263158	0.969123	0.888	0.50115	0.693358	0.502198	0.69315	50	38
64	128	64	8	8	8	0.25	64	128	3	3	None	0.0001	0.689891	0.854885	0.00877193	0.982807	0.889499	0.501375	0.693251	0.494229	0.693216	50	50
64	None	None	8	4	8	0.1	64	64	1	3	None	0.0001	0.695815	0.390449	0.690058	0.340351	0.322509	0.502032	0.693229	0.500956	0.693203	50	48
128	64	None	8	8	8	0.1	64	64	2	3	None	0.0001	0.695773	0.339168	0.880117	0.119298	0.147603	0.504761	0.693137	0.516786	0.693014	50	40
128	128	None	4	4	8	0.25	128	64	2	3	None	0.0001	0.695495	0.344953	0.845029	0.154386	0.165471	0.501437	0.693311	0.506455	0.6931	50	45
64	None	None	4	8	8	0.1	128	128	1	3	None	0.0001	0.694246	0.45195	0.549708	0.425263	0.425332	0.50022	0.693361	0.503388	0.693176	50	43
64	128	128	4	8	8	0.25	64	None	3	2	None	0.0001	0.694085	0.413398	0.611111	0.368421	0.347137	0.502092	0.693493	0.505265	0.693129	50	44
128	64	128	8	4	8	0.1	128	128	3	3	None	0.0001	0.69334	0.478371	0.564327	0.450526	0.454644	0.500787	0.693194	0.51056	0.693089	50	44
128	None	None	4	4	8	0.25	64	64	1	3	None	0.0001	0.696023	0.360299	0.730994	0.245965	0.237636	0.501012	0.693278	0.50371	0.693161	50	49
128	64	64	4	8	8	0.1	64	64	3	3	None	0.0001	0.695888	0.331118	0.967836	0.0445614	0.117241	0.501042	0.69317	0.497085	0.693167	50	19
128	64	None	4	8	4	0.1	128	128	2	3	None	0.0001	0.69554	0.355037	0.792398	0.225965	0.21682	0.498471	0.693321	0.505308	0.693092	50	48
128	64	64	8	4	4	0.1	128	64	3	3	None	0.0001	0.697225	0.324899	0.961988	0.0452632	0.109851	0.502579	0.69317	0.504836	0.693101	50	47
64	None	None	8	8	4	0.1	64	128	1	3	None	0.0001	0.699112	0.32824	0.891813	0.111228	0.1371	0.505652	0.693112	0.508384	0.693026	50	42
64	128	128	8	8	8	0.1	128	128	3	3	None	0.0001	0.693016	0.51441	0.502924	0.531579	0.542244	0.502034	0.69317	0.50922	0.693105	50	46
128	64	128	4	8	8	0.1	64	128	3	3	None	0.0001	0.691226	0.780361	0.0818713	0.935789	0.880596	0.495786	0.69325	0.496816	0.693218	50	44
128	128	128	8	8	8	0.25	64	None	3	2	None	0.0001	0.692331	0.620279	0.312865	0.645614	0.663597	0.498828	0.693563	0.494084	0.693184	50	44
128	128	128	4	8	8	0.1	64	None	3	2	None	0.0001	0.696872	0.330468	0.932749	0.082807	0.131126	0.500817	0.693274	0.50478	0.693101	50	48
128	None	None	4	4	8	0.25	128	None	1	2	None	0.0001	0.698861	0.34596	0.795322	0.205263	0.203653	0.50183	0.693488	0.501987	0.693184	50	47
64	128	128	4	8	8	0.1	128	64	3	3	None	0.0001	0.714126	0.321674	1	0	0.103907	0.501158	0.693316	0.503228	0.693133	50	46
128	64	64	4	8	4	0.1	64	64	3	3	None	0.0001	0.696957	0.329129	0.912281	0.0891228	0.129217	0.501636	0.693214	0.506478	0.69313	50	50
64	64	64	8	4	4	0.1	128	64	3	3	None	0.0001	0.695589	0.362755	0.730994	0.242105	0.23533	0.497048	0.693326	0.493381	0.693241	50	41
64	128	None	8	4	8	0.25	128	128	2	3	None	0.0001	0.696921	0.323141	0.97076	0.0196491	0.107992	0.499306	0.693312	0.496174	0.693194	50	48
64	128	64	4	8	8	0.25	128	128	3	3	None	0.0001	0.693489	0.460686	0.602339	0.433333	0.436656	0.501433	0.693417	0.50483	0.693086	50	42
128	None	None	4	4	8	0.25	64	128	1	3	None	0.0001	0.695193	0.360603	0.804094	0.231228	0.226743	0.501197	0.693233	0.503187	0.693157	50	33
64	64	64	8	4	8	0.25	128	None	3	2	None	0.0001	0.695502	0.355966	0.792398	0.224912	0.214377	0.497379	0.693653	0.502184	0.693183	50	44
64	None	None	8	4	4	0.25	64	128	1	3	None	0.0001	0.69575	0.367389	0.71345	0.268421	0.257369	0.503363	0.693177	0.504227	0.693128	50	31
128	64	None	4	4	8	0.25	64	128	2	3	None	0.0001	0.684107	0.873978	0	0.999649	0.898013	0.498934	0.693307	0.501829	0.693201	50	49
128	64	64	4	4	8	0.25	128	None	3	2	None	0.0001	0.694149	0.414693	0.625731	0.370526	0.354875	0.50246	0.693412	0.494257	0.693256	50	48
128	64	64	4	8	8	0.1	128	64	3	3	None	0.0001	0.691843	0.700503	0.233918	0.770175	0.7776	0.497019	0.693311	0.504954	0.693131	50	45
64	64	128	4	8	8	0.25	128	128	3	3	None	0.0001	0.698916	0.323517	1	0.00175439	0.107839	0.501872	0.693487	0.495794	0.693187	50	50
64	64	64	8	8	4	0.1	128	None	3	2	None	0.0001	0.693638	0.460485	0.552632	0.447719	0.441025	0.502339	0.693276	0.506229	0.693078	50	40
128	None	None	4	4	4	0.25	128	64	1	3	None	0.0001	0.694038	0.438009	0.546784	0.419649	0.409283	0.503401	0.693238	0.506169	0.693134	50	48
128	64	128	4	4	4	0.1	128	128	3	3	None	0.0001	0.693943	0.415317	0.643275	0.35614	0.345952	0.505119	0.693122	0.514002	0.693044	50	50
64	64	128	4	8	8	0.25	64	64	3	3	None	0.0001	0.687634	0.869498	0.0233918	0.973333	0.892699	0.498424	0.6935	0.494266	0.693294	50	48
128	128	128	8	8	4	0.25	64	None	3	2	None	0.0001	0.693948	0.42398	0.549708	0.389123	0.374617	0.501511	0.693442	0.516775	0.693009	50	44
64	128	None	8	4	8	0.25	64	128	2	3	None	0.0001	0.688156	0.872149	0	0.998596	0.894937	0.500956	0.6932	0.496199	0.693171	50	50
128	None	None	4	8	8	0.1	64	None	1	2	None	0.0001	0.698998	0.333619	0.862573	0.134386	0.154914	0.507744	0.693112	0.509896	0.693025	50	50
128	64	64	4	8	8	0.1	128	None	3	2	None	0.0001	0.694301	0.394908	0.672515	0.326667	0.310904	0.502168	0.693273	0.502724	0.693153	50	30
64	None	None	4	4	8	0.1	128	None	1	2	None	0.0001	0.698243	0.376554	0.701754	0.303158	0.292459	0.504039	0.693283	0.506367	0.693104	50	49
128	128	128	8	8	4	0.1	64	64	3	3	None	0.0001	0.698047	0.323666	1	0.00105263	0.116031	0.504167	0.693117	0.501356	0.693104	50	46
128	128	None	4	4	8	0.25	64	128	2	3	None	0.0001	0.69119	0.784915	0.0906433	0.906316	0.8706	0.499533	0.693247	0.497767	0.693185	50	42
64	128	64	4	8	8	0.1	64	None	3	2	None	0.0001	0.688669	0.839712	0.0760234	0.923509	0.873951	0.500195	0.693309	0.491268	0.693266	50	22
64	64	128	4	8	8	0.25	64	128	3	3	None	0.0001	0.684469	0.865799	0	0.999649	0.890108	0.499701	0.693467	0.496436	0.693251	50	50
64	64	64	8	4	4	0.1	64	None	3	2	None	0.0001	0.695677	0.362266	0.789474	0.24	0.241759	0.503622	0.693163	0.513941	0.692987	50	41
128	64	64	8	4	4	0.25	64	128	3	3	None	0.0001	0.694345	0.384352	0.809942	0.193333	0.195391	0.501795	0.693316	0.502459	0.693181	50	50
128	None	None	8	4	8	0.1	128	64	1	3	None	0.0001	0.696725	0.376786	0.690058	0.317193	0.293768	0.505293	0.693138	0.511942	0.692968	50	48
64	64	128	4	4	8	0.1	128	128	3	3	None	0.0001	0.697048	0.326822	0.929825	0.0715789	0.118284	0.49842	0.69334	0.502745	0.693176	50	42
64	128	128	4	8	8	0.1	128	None	3	2	None	0.0001	0.694169	0.412542	0.704678	0.340351	0.345072	0.501463	0.693263	0.50759	0.693101	50	48
128	64	64	8	8	4	0.1	64	128	3	3	None	0.0001	0.694077	0.401094	0.666667	0.308772	0.291741	0.504169	0.693177	0.504391	0.69314	50	50
64	128	64	4	8	4	0.25	64	64	3	3	None	0.0001	0.696436	0.323924	0.994152	0.0115789	0.108126	0.500548	0.693303	0.496838	0.693192	50	48
64	None	None	8	4	8	0.25	128	64	1	3	None	0.0001	0.695331	0.414526	0.681287	0.36807	0.366966	0.501288	0.693474	0.503806	0.693308	50	41
64	None	None	4	4	8	0.25	64	128	1	3	None	0.0001	0.701616	0.324751	0.947368	0.0445614	0.116102	0.499817	0.69337	0.500999	0.693211	50	46
64	128	64	8	8	4	0.25	64	128	3	3	None	0.0001	0.69992	0.321692	0.994152	0.00175439	0.106296	0.500884	0.6933	0.509609	0.693025	50	34
128	64	64	4	8	8	0.25	128	128	3	3	None	0.0001	0.694476	0.378331	0.880117	0.149825	0.168184	0.497794	0.693296	0.497577	0.693167	50	40
64	None	None	8	4	8	0.25	128	128	1	3	None	0.0001	0.698694	0.341572	0.847953	0.181404	0.187694	0.500211	0.693425	0.494024	0.693382	50	41
128	64	None	4	4	8	0.1	128	128	2	3	None	0.0001	0.684767	0.869817	0	1	0.893954	0.499045	0.693251	0.499335	0.693229	50	49
128	128	128	4	4	8	0.25	64	128	3	3	None	0.0001	0.692005	0.68597	0.248538	0.764211	0.769852	0.500584	0.693248	0.503837	0.693148	50	48
64	64	128	4	8	4	0.1	64	64	3	3	None	0.0001	0.696751	0.331235	0.909357	0.0975439	0.132886	0.500259	0.69325	0.508956	0.693049	50	41
64	64	128	4	8	8	0.25	64	None	3	2	None	0.0001	0.696745	0.343442	0.807018	0.183509	0.185899	0.500538	0.694029	0.498659	0.693201	50	48
64	None	None	4	4	8	0.25	128	None	1	2	None	0.0001	0.698394	0.365988	0.72807	0.279298	0.266575	0.503568	0.693691	0.50559	0.693155	50	45
64	64	None	8	8	4	0.25	128	None	2	2	None	0.0001	0.694637	0.392447	0.695906	0.310175	0.311078	0.500261	0.693842	0.505791	0.693126	50	26
64	None	None	4	8	4	0.25	128	128	1	3	None	0.0001	0.701474	0.323241	0.94152	0.0536842	0.111947	0.503335	0.693392	0.505362	0.693112	50	30
64	128	128	8	4	4	0.1	64	None	3	2	None	0.0001	0.695922	0.353663	0.804094	0.207719	0.212046	0.502641	0.693177	0.509511	0.693064	50	41
64	None	None	8	4	4	0.1	128	128	1	3	None	0.0001	0.695221	0.40549	0.608187	0.360351	0.350817	0.508101	0.693066	0.508773	0.693061	50	50
128	64	128	4	8	8	0.1	64	64	3	3	None	0.0001	0.693473	0.456773	0.555556	0.441754	0.436486	0.500136	0.693242	0.503692	0.693128	50	45
128	128	64	4	8	4	0.1	64	128	3	3	None	0.0001	0.693772	0.426883	0.660819	0.335789	0.328403	0.500267	0.693177	0.506866	0.693123	50	45
64	64	64	8	4	4	0.25	128	128	3	3	None	0.0001	0.698112	0.324011	0.988304	0.0157895	0.113959	0.502373	0.693242	0.507583	0.693074	50	31
64	None	None	4	4	4	0.1	64	None	1	2	None	0.0001	0.696602	0.402575	0.634503	0.368772	0.3519	0.508913	0.693077	0.51874	0.692752	50	48
64	64	64	8	8	8	0.25	128	64	3	3	None	0.0001	0.69106	0.755119	0.201754	0.799649	0.805586	0.501632	0.693355	0.502777	0.693133	50	43
128	128	64	8	8	4	0.25	64	128	3	3	None	0.0001	0.692849	0.548907	0.415205	0.575088	0.581087	0.500324	0.69326	0.503324	0.693118	50	19
128	128	128	4	8	8	0.25	64	64	3	3	None	0.0001	0.691028	0.777931	0.128655	0.862807	0.844322	0.499346	0.693491	0.499041	0.693193	50	48
64	128	64	8	8	4	0.1	128	128	3	3	None	0.0001	0.695255	0.347332	0.915205	0.140351	0.164811	0.501031	0.693225	0.506793	0.693082	50	45
128	None	None	4	4	8	0.1	64	None	1	2	None	0.0001	0.697165	0.353533	0.763158	0.230877	0.225175	0.506332	0.693134	0.504088	0.693131	50	42
64	64	64	4	4	4	0.1	64	128	3	3	None	0.0001	0.707304	0.323946	1	0	0.11172	0.502425	0.693198	0.50311	0.693124	50	45
64	None	None	8	8	8	0.1	64	128	1	3	None	0.0001	0.696899	0.345593	0.812865	0.192281	0.193095	0.504882	0.693126	0.50652	0.69311	50	48
64	128	None	4	8	4	0.25	128	None	2	2	None	0.0001	0.69703	0.331222	0.906433	0.0996491	0.139419	0.501995	0.69365	0.501315	0.693149	50	42
64	64	64	8	4	8	0.1	64	None	3	2	None	0.0001	0.69662	0.346967	0.80117	0.204211	0.198856	0.503058	0.693229	0.496662	0.693232	50	22
128	64	128	4	8	8	0.25	64	128	3	3	None	0.0001	0.689339	0.863729	0.00292398	0.997193	0.895749	0.49872	0.693369	0.50526	0.693126	50	43
64	128	64	4	4	8	0.25	128	128	3	3	None	0.0001	0.686529	0.871499	0	0.999649	0.896993	0.500808	0.693384	0.491855	0.693379	50	50
128	64	64	8	4	8	0.1	128	None	3	2	None	0.0001	0.696801	0.338347	0.883041	0.140702	0.162437	0.501505	0.693255	0.503921	0.693144	50	49
64	128	128	4	8	8	0.25	128	None	3	2	None	0.0001	0.71154	0.321396	1	0	0.101223	0.502293	0.693681	0.500274	0.693188	50	33
128	None	None	4	4	4	0.1	64	128	1	3	None	0.0001	0.69708	0.330793	0.912281	0.110526	0.137581	0.50446	0.693116	0.510457	0.69303	50	47
64	64	64	4	8	8	0.25	64	None	3	2	None	0.0001	0.704761	0.323391	1	0.00105263	0.1104	0.502384	0.693815	0.509644	0.692946	50	44
128	128	64	4	8	8	0.1	128	None	3	2	None	0.0001	0.696219	0.335461	0.862573	0.110877	0.143914	0.501378	0.693278	0.500585	0.693164	50	31
64	128	64	4	8	8	0.1	64	64	3	3	None	0.0001	0.694586	0.366557	0.830409	0.155439	0.164903	0.50159	0.693198	0.508096	0.693113	50	46
64	64	128	8	8	8	0.1	64	64	3	3	None	0.0001	0.720161	0.321799	1	0	0.103833	0.502441	0.693352	0.506094	0.693087	50	50
64	64	64	8	4	8	0.1	128	128	3	3	None	0.0001	0.702868	0.322934	1	0	0.110048	0.501724	0.693197	0.50807	0.693019	50	50
64	128	128	8	4	8	0.25	128	None	3	2	None	0.0001	0.694874	0.378963	0.678363	0.281754	0.275929	0.499162	0.693542	0.501635	0.693183	50	40
128	None	None	4	8	8	0.1	64	128	1	3	None	0.0001	0.696181	0.33747	0.871345	0.138947	0.160052	0.499925	0.693193	0.50049	0.693152	50	48
64	64	64	8	4	4	0.1	64	128	3	3	None	0.0001	0.689775	0.855934	0.0555556	0.951228	0.893571	0.50057	0.693184	0.504307	0.69312	50	49
64	64	None	8	8	8	0.1	64	64	2	3	None	0.0001	0.69056	0.806398	0.0877193	0.895088	0.860654	0.499995	0.693273	0.492745	0.693243	50	47
64	None	None	4	4	4	0.25	64	128	1	3	None	0.0001	0.693883	0.463783	0.546784	0.461754	0.451947	0.501739	0.693361	0.509132	0.693	50	42
128	128	128	4	8	8	0.25	64	None	3	2	None	0.0001	0.69356	0.452818	0.611111	0.427018	0.41428	0.501723	0.693394	0.4989	0.693209	50	45
64	64	64	4	4	4	0.25	64	None	3	2	None	0.0001	0.69142	0.679811	0.312865	0.699649	0.718072	0.500014	0.693645	0.496836	0.693229	50	46
128	128	128	4	4	8	0.1	64	64	3	3	None	0.0001	0.692635	0.578117	0.298246	0.632982	0.637204	0.499536	0.69319	0.492664	0.693188	50	48
64	64	64	8	4	8	0.1	64	128	3	3	None	0.0001	0.695656	0.339371	0.888889	0.120351	0.145923	0.504235	0.693154	0.510145	0.693072	50	36
128	None	None	4	4	8	0.25	128	128	1	3	None	0.0001	0.697307	0.340207	0.842105	0.16386	0.17653	0.504287	0.693173	0.506243	0.693088	50	47
128	64	64	4	8	8	0.1	64	128	3	3	None	0.0001	0.697724	0.321966	1	0.00175439	0.103163	0.505934	0.693099	0.500542	0.693121	50	38
128	128	128	8	4	8	0.1	128	128	3	3	None	0.0001	0.690879	0.812977	0.102339	0.924211	0.881958	0.501408	0.693168	0.494315	0.693211	50	50
64	None	None	4	4	4	0.25	64	64	1	3	None	0.0001	0.69173	0.611561	0.377193	0.622807	0.630808	0.501362	0.693343	0.504813	0.693139	50	37
128	128	64	4	4	8	0.1	64	64	3	3	None	0.0001	0.693893	0.418093	0.669591	0.361754	0.345232	0.500112	0.693176	0.498538	0.69318	50	21
128	64	64	8	4	4	0.1	64	128	3	3	None	0.0001	0.687327	0.863657	0	1	0.891169	0.499532	0.693203	0.49082	0.693228	50	47
64	128	64	4	8	4	0.25	128	64	3	3	None	0.0001	0.692415	0.596897	0.356725	0.645263	0.647373	0.502106	0.693333	0.499006	0.693158	50	40
128	64	64	4	4	4	0.25	64	None	3	2	None	0.0001	0.691655	0.654519	0.292398	0.675088	0.683805	0.501716	0.693501	0.496414	0.693237	50	32
64	64	128	8	4	8	0.25	64	None	3	2	None	0.0001	0.683435	0.871357	0.00292398	0.996491	0.895423	0.499791	0.693767	0.500432	0.693161	50	50
64	None	None	4	4	8	0.25	128	64	1	3	None	0.0001	0.696314	0.382136	0.710526	0.309123	0.299022	0.500624	0.693459	0.499303	0.693233	50	46
64	64	128	4	8	8	0.1	128	128	3	3	None	0.0001	0.685915	0.868279	0.00292398	0.995088	0.895532	0.499139	0.693337	0.499706	0.69319	50	45
128	64	64	8	8	4	0.1	128	128	3	3	None	0.0001	0.695186	0.349689	0.845029	0.160351	0.169804	0.502344	0.693168	0.502888	0.69314	50	39
64	None	None	4	4	8	0.1	64	64	1	3	None	0.0001	0.697994	0.346492	0.798246	0.196491	0.201977	0.505177	0.693142	0.506228	0.693073	50	40
64	128	64	8	8	8	0.1	128	None	3	2	None	0.0001	0.687083	0.867966	0.00292398	0.985614	0.890969	0.498993	0.693372	0.495499	0.693191	50	49
64	128	64	4	8	8	0.25	128	None	3	2	None	0.0001	0.69331	0.485409	0.52924	0.481404	0.471584	0.498486	0.693977	0.503316	0.693182	50	48
64	None	None	4	4	4	0.25	128	128	1	3	None	0.0001	0.692742	0.526408	0.444444	0.539298	0.539387	0.500965	0.693339	0.508838	0.69303	50	44
64	128	128	8	4	8	0.25	64	128	3	3	None	0.0001	0.694318	0.386465	0.719298	0.285614	0.272558	0.50134	0.693232	0.505583	0.693116	50	33
128	128	None	8	4	4	0.25	128	128	2	3	None	0.0001	0.693083	0.511376	0.535088	0.510877	0.519294	0.498523	0.693259	0.504513	0.693125	50	29
64	64	None	4	8	8	0.25	64	None	2	2	None	0.0001	0.69386	0.431994	0.532164	0.410526	0.393404	0.502237	0.693919	0.50335	0.693135	50	50
64	128	None	8	4	8	0.1	64	64	2	3	None	0.0001	0.695295	0.343217	0.912281	0.0992982	0.136516	0.500905	0.693174	0.503707	0.693115	50	48
64	None	None	4	4	4	0.25	128	None	1	2	None	0.0001	0.704048	0.32826	0.891813	0.104211	0.135768	0.502279	0.693649	0.506335	0.693148	50	44
64	64	None	8	8	8	0.1	128	128	2	3	None	0.0001	0.702549	0.32251	1	0	0.109888	0.504486	0.693128	0.504366	0.693065	50	50
64	128	128	4	8	4	0.1	64	128	3	3	None	0.0001	0.695322	0.342546	0.903509	0.1	0.141741	0.499674	0.6932	0.506582	0.693087	50	44
64	128	64	4	4	4	0.25	64	64	3	3	None	0.0001	0.695355	0.338588	0.874269	0.111579	0.13455	0.500174	0.693238	0.504066	0.693133	50	49
64	128	128	8	4	4	0.1	64	128	3	3	None	0.0001	0.690354	0.836623	0.0438596	0.950877	0.886689	0.49794	0.693203	0.49839	0.693166	50	45
64	64	None	8	8	8	0.1	64	None	2	2	None	0.0001	0.699279	0.323402	0.961988	0.0291228	0.110511	0.504355	0.693229	0.512504	0.692943	50	44
128	64	64	4	4	4	0.25	128	None	3	2	None	0.0001	0.693702	0.446096	0.578947	0.427368	0.415895	0.500892	0.693376	0.502469	0.693119	50	35
64	64	128	8	4	8	0.1	64	64	3	3	None	0.0001	0.689096	0.832847	0.111111	0.919298	0.871801	0.499082	0.693237	0.495054	0.693256	50	46
64	64	128	8	4	8	0.25	64	128	3	3	None	0.0001	0.686161	0.863979	0	0.997895	0.892895	0.497901	0.693397	0.493855	0.693265	50	46
64	None	None	4	4	4	0.25	128	64	1	3	None	0.0001	0.69771	0.348636	0.75731	0.218947	0.204732	0.50455	0.693264	0.505738	0.693165	50	48
64	64	64	4	8	8	0.1	64	None	3	2	None	0.0001	0.692048	0.618975	0.327485	0.648421	0.650761	0.502777	0.693286	0.505515	0.69313	50	50
64	128	64	4	8	8	0.25	64	64	3	3	None	0.0001	0.686268	0.873049	0	0.998947	0.89746	0.498682	0.693432	0.496959	0.6932	50	39
128	128	64	4	4	8	0.25	128	128	3	3	None	0.0001	0.696756	0.327189	0.944444	0.0519298	0.118011	0.50325	0.693194	0.49836	0.693169	50	50
128	None	None	4	4	8	0.1	64	128	1	3	None	0.0001	0.695939	0.356855	0.783626	0.228421	0.225429	0.505688	0.693108	0.504502	0.693122	50	49
128	128	128	4	4	4	0.1	64	128	3	3	None	0.0001	0.6934	0.46699	0.532164	0.433684	0.420962	0.501712	0.693159	0.496975	0.69316	50	30
128	128	64	8	4	8	0.25	128	64	3	3	None	0.0001	0.686677	0.861292	0.00292398	0.998246	0.890339	0.499173	0.693376	0.499261	0.693203	50	46
64	None	None	4	4	4	0.1	64	128	1	3	None	0.0001	0.696926	0.34901	0.75731	0.218246	0.211367	0.505176	0.693118	0.506636	0.693064	50	45
64	128	128	4	8	4	0.25	64	64	3	3	None	0.0001	0.695296	0.340373	0.953216	0.0589474	0.122335	0.502769	0.693237	0.502147	0.693138	50	45
128	128	64	4	8	8	0.25	64	128	3	3	None	0.0001	0.709911	0.322038	1	0	0.108271	0.501446	0.693377	0.498003	0.693159	50	48
64	None	None	8	4	4	0.1	64	64	1	3	None	0.0001	0.697415	0.368253	0.780702	0.280351	0.271051	0.506192	0.693139	0.50892	0.69305	50	49
64	128	128	8	4	8	0.1	64	None	3	2	None	0.0001	0.697065	0.330229	0.915205	0.102807	0.134271	0.504648	0.693132	0.50781	0.693082	50	33
128	128	64	4	4	4	0.1	128	64	3	3	None	0.0001	0.694679	0.364294	0.845029	0.181754	0.196928	0.500098	0.693202	0.510219	0.69308	50	48
64	64	128	4	4	4	0.25	64	64	3	3	None	0.0001	0.706463	0.322435	1	0	0.108955	0.502523	0.693359	0.50484	0.69312	50	50
128	64	128	4	8	4	0.25	64	128	3	3	None	0.0001	0.681244	0.872239	0	1	0.896667	0.497804	0.693399	0.494567	0.69323	50	44
64	None	None	4	4	4	0.1	128	None	1	2	None	0.0001	0.697111	0.393534	0.690058	0.352982	0.33364	0.506585	0.693225	0.515052	0.692883	50	47
128	64	None	8	8	8	0.25	64	None	2	2	None	0.0001	0.692524	0.580282	0.365497	0.609123	0.620259	0.502247	0.693512	0.505724	0.693122	50	48
64	128	None	4	8	8	0.25	64	64	2	3	None	0.0001	0.694421	0.38045	0.751462	0.228421	0.223267	0.498017	0.693556	0.501126	0.69316	50	48
128	64	None	8	8	4	0.1	128	64	2	3	None	0.0001	0.694554	0.381272	0.763158	0.244912	0.245792	0.505408	0.693128	0.504485	0.693055	50	41
128	128	128	4	4	8	0.25	128	None	3	2	None	0.0001	0.690977	0.739787	0.169591	0.807368	0.791996	0.50111	0.693361	0.497787	0.693215	50	50
64	128	128	4	8	8	0.1	128	128	3	3	None	0.0001	0.69714	0.321357	0.988304	0.0108772	0.101038	0.498742	0.693287	0.497499	0.693194	50	43
128	None	None	4	4	8	0.25	128	64	1	3	None	0.0001	0.700892	0.324978	0.932749	0.0477193	0.117242	0.50567	0.693178	0.51098	0.693009	50	42
64	64	64	4	8	4	0.1	64	64	3	3	None	0.0001	0.696853	0.325727	0.967836	0.0382456	0.110161	0.501005	0.69319	0.50141	0.693148	50	49
64	64	None	8	4	4	0.25	64	128	2	3	None	0.0001	0.688376	0.852527	0.00584795	0.994737	0.88084	0.498626	0.693363	0.495079	0.693236	50	37
128	128	None	8	8	8	0.25	128	64	2	3	None	0.0001	0.689038	0.862976	0.0116959	0.993684	0.892053	0.50034	0.693368	0.501423	0.693184	50	50
128	64	64	4	8	4	0.1	128	64	3	3	None	0.0001	0.69489	0.365229	0.815789	0.209123	0.215159	0.501536	0.693194	0.504161	0.693061	50	45
128	128	64	8	4	4	0.25	128	None	3	2	None	0.0001	0.693394	0.474198	0.508772	0.464561	0.460781	0.500669	0.693324	0.510833	0.69308	50	40
128	64	None	8	8	4	0.25	64	None	2	2	None	0.0001	0.694622	0.377788	0.716374	0.282807	0.266295	0.500468	0.693477	0.504456	0.693123	50	36
64	64	None	8	8	4	0.25	128	128	2	3	None	0.0001	0.697796	0.325476	0.988304	0.0157895	0.114765	0.500543	0.693356	0.501459	0.693142	50	47
64	128	128	8	8	4	0.1	64	128	3	3	None	0.0001	0.696857	0.326181	0.964912	0.0319298	0.111644	0.501433	0.693186	0.505429	0.693095	50	48
64	64	64	8	8	8	0.1	128	64	3	3	None	0.0001	0.694059	0.412254	0.678363	0.334035	0.325129	0.499184	0.693428	0.507506	0.693179	50	49
128	128	128	4	8	8	0.1	128	128	3	3	None	0.0001	0.692318	0.64234	0.236842	0.726316	0.727296	0.499319	0.693252	0.500667	0.69317	50	47
64	64	None	8	4	8	0.25	128	64	2	3	None	0.0001	0.692428	0.586581	0.394737	0.595088	0.61046	0.496988	0.693793	0.499832	0.693205	50	48
128	64	128	4	8	4	0.25	128	None	3	2	None	0.0001	0.689321	0.856559	0.0233918	0.96807	0.886112	0.500011	0.693411	0.495952	0.693191	50	48
64	64	64	4	8	8	0.25	64	128	3	3	None	0.0001	0.685781	0.867808	0	0.999298	0.896733	0.497584	0.693486	0.494689	0.693195	50	45
128	128	64	4	4	4	0.1	64	128	3	3	None	0.0001	0.693872	0.422178	0.692982	0.298596	0.283764	0.502356	0.69315	0.505664	0.693121	50	47
64	64	128	8	4	8	0.1	128	None	3	2	None	0.0001	0.694526	0.395435	0.687135	0.327719	0.316508	0.501621	0.693197	0.501183	0.69315	50	50
128	128	64	4	4	8	0.1	64	128	3	3	None	0.0001	0.694422	0.377474	0.745614	0.216842	0.204948	0.496776	0.693224	0.499846	0.69319	50	49
64	64	None	8	8	8	0.25	128	None	2	2	None	0.0001	0.692851	0.531572	0.473684	0.550175	0.545111	0.500962	0.693743	0.501723	0.693169	50	47
128	None	None	4	8	8	0.1	128	64	1	3	None	0.0001	0.695052	0.381931	0.678363	0.304912	0.29146	0.501775	0.693199	0.505452	0.69311	50	49
64	128	128	4	8	4	0.25	64	128	3	3	None	0.0001	0.694586	0.367367	0.827485	0.176491	0.177584	0.501373	0.693207	0.501295	0.693165	50	6
64	128	128	4	8	8	0.25	64	64	3	3	None	0.0001	0.693336	0.478262	0.532164	0.468421	0.465304	0.499113	0.693466	0.502293	0.693144	50	40
128	128	128	4	4	4	0.25	64	None	3	2	None	0.0001	0.689958	0.827946	0.0964912	0.918596	0.874846	0.49915	0.693369	0.496868	0.693199	50	36
128	64	None	8	8	4	0.1	128	128	2	3	None	0.0001	0.695876	0.339323	0.845029	0.125965	0.151262	0.501342	0.6932	0.504576	0.693139	50	25
64	128	128	4	4	4	0.25	64	None	3	2	None	0.0001	0.694277	0.401709	0.707602	0.337895	0.330048	0.504269	0.69328	0.503889	0.693108	50	34
64	64	128	8	4	4	0.25	128	None	3	2	None	0.0001	0.694898	0.381678	0.722222	0.298947	0.285511	0.500974	0.693447	0.502358	0.69314	50	38
64	128	64	8	4	8	0.1	128	64	3	3	None	0.0001	0.689435	0.835642	0.0672515	0.928772	0.873306	0.500556	0.693212	0.495128	0.693201	50	44
128	64	None	8	8	8	0.25	128	None	2	2	None	0.0001	0.691682	0.68503	0.222222	0.734035	0.731758	0.499967	0.693702	0.50248	0.693136	50	49
128	None	None	4	4	8	0.1	128	64	1	3	None	0.0001	0.697557	0.349706	0.809942	0.214386	0.211248	0.506474	0.693085	0.506538	0.693059	50	45
128	64	64	8	4	4	0.25	64	None	3	2	None	0.0001	0.695445	0.365816	0.783626	0.247719	0.244286	0.500537	0.693552	0.4898	0.693263	50	48
64	128	None	4	4	4	0.25	64	64	2	3	None	0.0001	0.696745	0.327151	0.953216	0.0477193	0.116357	0.500401	0.693369	0.505022	0.693078	50	44
64	128	128	4	8	8	0.25	64	128	3	3	None	0.0001	0.7015	0.322093	1	0	0.109389	0.501767	0.693395	0.498945	0.693166	50	44
64	128	128	8	4	8	0.25	64	64	3	3	None	0.0001	0.693211	0.493475	0.51462	0.492982	0.488175	0.49947	0.69334	0.504592	0.693113	50	49
128	128	64	8	4	4	0.1	64	128	3	3	None	0.0001	0.69233	0.629492	0.304094	0.716491	0.7248	0.497828	0.693192	0.497482	0.693153	50	47
64	None	None	8	4	8	0.1	128	64	1	3	None	0.0001	0.693898	0.457314	0.520468	0.449123	0.444454	0.500444	0.693314	0.505737	0.693156	50	45
128	64	None	4	4	8	0.25	128	64	2	3	None	0.0001	0.691672	0.718816	0.251462	0.763509	0.772352	0.499148	0.693411	0.498076	0.693198	50	42
128	64	128	8	8	8	0.1	64	128	3	3	None	0.0001	0.689273	0.861856	0.0175439	0.979298	0.891835	0.502082	0.693164	0.499874	0.693169	50	34
128	64	None	4	8	8	0.25	128	128	2	3	None	0.0001	0.694405	0.383733	0.745614	0.268421	0.25426	0.502961	0.693314	0.507996	0.693088	50	26
64	None	None	4	4	4	0.1	64	64	1	3	None	0.0001	0.696736	0.383651	0.710526	0.324912	0.305971	0.508287	0.693056	0.512645	0.692956	50	43
128	64	64	4	4	8	0.25	128	64	3	3	None	0.0001	0.697419	0.327081	0.856725	0.094386	0.120597	0.503242	0.693399	0.500914	0.6932	50	50
128	64	64	4	4	4	0.1	128	64	3	3	None	0.0001	0.69723	0.326369	0.950292	0.0649123	0.117701	0.503349	0.693152	0.506827	0.693059	50	40
64	64	64	4	8	4	0.1	128	None	3	2	None	0.0001	0.693693	0.455688	0.590643	0.424211	0.423186	0.50438	0.693161	0.509284	0.693044	50	37
128	64	None	8	8	8	0.25	64	64	2	3	None	0.0001	0.692959	0.53308	0.421053	0.550175	0.551415	0.502898	0.693296	0.503744	0.693133	50	50
128	64	64	8	8	4	0.25	128	128	3	3	None	0.0001	0.700423	0.322898	1	0.00105263	0.107097	0.500769	0.69332	0.502582	0.693139	50	46
64	64	64	8	8	8	0.1	64	64	3	3	None	0.0001	0.68769	0.868628	0.00877193	0.994386	0.896375	0.496941	0.693322	0.493488	0.693238	50	47
64	128	128	4	8	8	0.1	64	64	3	3	None	0.0001	0.684844	0.86489	0	1	0.891225	0.499021	0.69323	0.497984	0.693198	50	50
128	128	128	8	4	4	0.25	64	64	3	3	None	0.0001	0.695986	0.332117	0.953216	0.0529825	0.12159	0.497159	0.693383	0.498291	0.693178	50	29
64	128	64	4	8	8	0.1	128	128	3	3	None	0.0001	0.689094	0.864542	0	0.997895	0.889849	0.499903	0.693254	0.50367	0.693152	50	48
64	None	None	8	8	8	0.1	128	128	1	3	None	0.0001	0.698594	0.350823	0.748538	0.230877	0.21906	0.50265	0.693256	0.502997	0.69318	50	48
128	128	64	8	4	8	0.1	128	None	3	2	None	0.0001	0.694843	0.381065	0.730994	0.288772	0.278999	0.499498	0.693251	0.503007	0.693138	50	44
128	128	64	4	8	4	0.1	128	64	3	3	None	0.0001	0.694594	0.371451	0.815789	0.189123	0.199847	0.504258	0.693137	0.507067	0.693096	50	41
128	64	128	4	4	4	0.25	64	None	3	2	None	0.0001	0.695454	0.349337	0.847953	0.169825	0.187124	0.503261	0.693238	0.498274	0.693182	50	50
64	None	None	8	4	8	0.1	128	128	1	3	None	0.0001	0.694864	0.428275	0.570175	0.40807	0.390886	0.502639	0.693229	0.502587	0.693178	50	45
64	128	128	4	4	8	0.25	128	64	3	3	None	0.0001	0.694642	0.375815	0.725146	0.264912	0.253417	0.500939	0.693355	0.508346	0.693062	50	22
64	64	None	4	4	4	0.25	128	None	2	2	None	0.0001	0.693055	0.515811	0.508772	0.498947	0.512988	0.503081	0.693344	0.505756	0.693087	50	50
64	None	None	4	8	8	0.1	128	64	1	3	None	0.0001	0.698798	0.35066	0.783626	0.21614	0.219625	0.506199	0.693138	0.504356	0.693178	50	40
128	128	128	4	8	8	0.25	128	128	3	3	None	0.0001	0.696244	0.328765	0.95614	0.0449123	0.117314	0.502371	0.693327	0.500933	0.693161	50	45
64	64	None	8	8	4	0.1	64	128	2	3	None	0.0001	0.69183	0.701722	0.233918	0.759298	0.770143	0.500663	0.693197	0.501595	0.693146	50	42
64	None	None	8	4	8	0.1	64	128	1	3	None	0.0001	0.699923	0.324149	0.961988	0.0403509	0.114056	0.501134	0.693194	0.49594	0.693256	50	47
64	64	128	8	4	8	0.25	128	64	3	3	None	0.0001	0.701141	0.322748	1	0.00315789	0.108775	0.501294	0.693377	0.504774	0.693107	50	48
64	None	None	4	4	8	0.25	64	64	1	3	None	0.0001	0.696837	0.372096	0.725146	0.289474	0.275376	0.499798	0.693485	0.49821	0.693283	50	20
64	64	64	4	8	4	0.25	128	None	3	2	None	0.0001	0.695334	0.360124	0.815789	0.230526	0.22776	0.500075	0.693774	0.499242	0.693167	50	43
128	64	None	8	8	4	0.25	128	64	2	3	None	0.0001	0.690306	0.815607	0.0964912	0.908772	0.867633	0.498747	0.693452	0.499835	0.693149	50	24
128	128	64	8	8	8	0.1	64	64	3	3	None	0.0001	0.694745	0.362932	0.847953	0.187018	0.191438	0.503662	0.693154	0.49787	0.693175	50	50
128	64	64	4	8	4	0.25	128	64	3	3	None	0.0001	0.70053	0.320778	1	0	0.101532	0.503531	0.693237	0.500838	0.693146	50	50
128	None	None	4	4	8	0.1	64	64	1	3	None	0.0001	0.69278	0.539766	0.473684	0.550175	0.555559	0.501483	0.693181	0.504859	0.693112	50	45
64	64	64	4	8	8	0.25	64	64	3	3	None	0.0001	0.691475	0.700816	0.274854	0.736842	0.745767	0.499956	0.69347	0.498248	0.693184	50	49
64	64	None	8	8	8	0.25	64	None	2	2	None	0.0001	0.696424	0.332973	0.897661	0.106316	0.135398	0.49838	0.693882	0.498445	0.693179	50	42
64	64	64	8	8	4	0.1	64	64	3	3	None	0.0001	0.695273	0.36179	0.769006	0.235439	0.22748	0.501324	0.693225	0.503814	0.693152	50	47
128	128	128	4	8	4	0.25	64	None	3	2	None	0.0001	0.694894	0.362403	0.818713	0.20807	0.213225	0.502702	0.69339	0.507939	0.693065	50	46
128	64	64	8	8	8	0.1	128	128	3	3	None	0.0001	0.687602	0.871772	0	0.997193	0.893871	0.500765	0.693236	0.496145	0.693235	50	49
128	128	64	8	8	8	0.1	128	None	3	2	None	0.0001	0.693494	0.461708	0.55848	0.439298	0.437781	0.503627	0.693192	0.502821	0.693124	50	50
64	128	128	4	8	8	0.1	64	None	3	2	None	0.0001	0.697733	0.324862	0.964912	0.0435088	0.117033	0.499853	0.693329	0.502679	0.693161	50	43
64	64	64	8	8	8	0.1	128	None	3	2	None	0.0001	0.693919	0.437868	0.611111	0.412982	0.407822	0.502422	0.693224	0.502796	0.693131	50	36
64	128	128	4	4	4	0.1	128	None	3	2	None	0.0001	0.695417	0.362643	0.766082	0.233684	0.232928	0.505313	0.69315	0.517921	0.692899	50	41
64	128	64	8	4	4	0.1	128	64	3	3	None	0.0001	0.722708	0.325064	1	0	0.115585	0.501449	0.693183	0.501592	0.693145	50	50
128	64	128	8	8	4	0.1	128	128	3	3	None	0.0001	0.695078	0.359972	0.812865	0.217193	0.215385	0.503754	0.693156	0.509733	0.693082	50	38
128	64	64	4	8	8	0.25	64	None	3	2	None	0.0001	0.712809	0.324033	1	0	0.112703	0.500886	0.69354	0.502908	0.693134	50	34
64	128	None	8	4	8	0.25	128	None	2	2	None	0.0001	0.694957	0.385454	0.716374	0.320702	0.303492	0.502529	0.693493	0.512903	0.693007	50	29
64	None	None	4	4	4	0.1	128	64	1	3	None	0.0001	0.697578	0.353893	0.774854	0.227018	0.223343	0.507896	0.693083	0.511078	0.693021	50	49
128	128	None	8	8	8	0.1	64	128	2	3	None	0.0001	0.699043	0.322727	1	0	0.106783	0.500355	0.693231	0.498604	0.693171	50	44
128	128	128	4	4	4	0.1	128	None	3	2	None	0.0001	0.696657	0.331697	0.877193	0.118246	0.137375	0.501967	0.693186	0.504621	0.693109	50	46
128	128	None	4	8	8	0.25	128	None	2	2	None	0.0001	0.696223	0.331775	0.903509	0.0915789	0.129773	0.501426	0.693597	0.50328	0.693192	50	46
128	64	None	4	8	8	0.1	128	None	2	2	None	0.0001	0.702201	0.322495	1	0.00140351	0.105381	0.500878	0.693383	0.506531	0.693074	50	50
64	64	128	4	8	8	0.1	128	None	3	2	None	0.0001	0.697725	0.323962	0.95614	0.0435088	0.110088	0.503103	0.693277	0.503866	0.693124	50	48
64	64	128	4	4	8	0.1	64	64	3	3	None	0.0001	0.688765	0.861353	0.0116959	0.982456	0.888658	0.498607	0.693236	0.492785	0.693277	50	37
64	128	128	8	4	8	0.1	128	64	3	3	None	0.0001	0.696816	0.325695	0.964912	0.0361404	0.11319	0.501361	0.693176	0.50312	0.693138	50	31
128	64	128	4	4	4	0.25	128	64	3	3	None	0.0001	0.709069	0.32424	1	0	0.113779	0.500348	0.693424	0.503674	0.693134	50	47
64	64	128	4	8	8	0.25	128	64	3	3	None	0.0001	0.69721	0.327413	0.932749	0.0592982	0.119013	0.501911	0.693619	0.496437	0.693239	50	50
128	128	128	8	4	4	0.25	128	128	3	3	None	0.0001	0.694445	0.381844	0.75731	0.232982	0.241429	0.504265	0.693146	0.500199	0.693135	50	50
128	64	128	4	8	4	0.1	128	64	3	3	None	0.0001	0.696411	0.330035	0.926901	0.0712281	0.123483	0.501762	0.6932	0.503555	0.693117	50	49
128	64	64	4	8	8	0.25	128	64	3	3	None	0.0001	0.696764	0.324212	0.976608	0.0231579	0.107076	0.501723	0.693305	0.501533	0.693154	50	29
128	128	128	8	8	8	0.25	64	64	3	3	None	0.0001	0.693322	0.46938	0.590643	0.451579	0.44646	0.499961	0.693286	0.502802	0.693129	50	48
128	128	128	8	4	4	0.1	128	64	3	3	None	0.0001	0.695155	0.350442	0.836257	0.156491	0.169491	0.501296	0.693193	0.509313	0.693081	50	41
64	64	128	4	4	4	0.25	64	128	3	3	None	0.0001	0.694525	0.374242	0.763158	0.229825	0.224068	0.501123	0.693265	0.503697	0.693145	50	45
128	128	None	4	8	4	0.1	128	64	2	3	None	0.0001	0.697029	0.324223	0.994152	0.00807018	0.110654	0.501006	0.693201	0.500881	0.69319	50	49
128	64	None	4	8	8	0.1	128	128	2	3	None	0.0001	0.692067	0.672892	0.283626	0.722105	0.741764	0.501007	0.693274	0.507622	0.69314	50	42
64	128	None	8	8	4	0.1	64	64	2	3	None	0.0001	0.694282	0.390465	0.704678	0.285965	0.276213	0.503298	0.693147	0.507794	0.693073	50	44
128	64	64	4	8	4	0.25	128	128	3	3	None	0.0001	0.720616	0.324037	1	0	0.114887	0.500129	0.693447	0.494057	0.693204	50	47
128	64	128	8	8	8	0.25	64	64	3	3	None	0.0001	0.694525	0.372909	0.818713	0.175439	0.183071	0.498986	0.693349	0.501455	0.693126	50	4
64	64	128	8	8	4	0.25	64	None	3	2	None	0.0001	0.696057	0.339358	0.847953	0.137193	0.152855	0.503206	0.693589	0.505437	0.693164	50	43
128	64	128	8	8	4	0.25	64	128	3	3	None	0.0001	0.69809	0.322035	0.994152	0.00596491	0.102686	0.501085	0.693268	0.498351	0.693166	50	42
64	128	128	8	4	8	0.25	128	64	3	3	None	0.0001	0.699191	0.322675	0.98538	0.0185965	0.108789	0.50147	0.693457	0.503831	0.693104	50	48
128	128	64	4	8	8	0.1	64	128	3	3	None	0.0001	0.692465	0.60742	0.350877	0.668772	0.674507	0.500624	0.693244	0.503096	0.69316	50	48
64	128	64	4	4	4	0.25	128	64	3	3	None	0.0001	0.697982	0.323531	0.988304	0.0196491	0.108469	0.501313	0.693294	0.508948	0.693045	50	46
64	None	None	4	8	8	0.1	128	None	1	2	None	0.0001	0.697642	0.388077	0.646199	0.339649	0.321216	0.502786	0.693546	0.500785	0.693325	50	44
64	128	None	4	8	4	0.25	128	128	2	3	None	0.0001	0.713518	0.323491	1	0	0.111251	0.500282	0.693372	0.50192	0.693126	50	41
128	128	128	4	8	8	0.1	64	64	3	3	None	0.0001	0.695637	0.330759	0.97076	0.0161404	0.101148	0.504767	0.693125	0.501051	0.69313	50	9
128	128	None	4	8	4	0.1	64	None	2	2	None	0.0001	0.69565	0.329727	0.947368	0.0287719	0.0987832	0.49994	0.693244	0.505566	0.693113	50	35
128	128	None	8	8	4	0.1	64	128	2	3	None	0.0001	0.699832	0.322533	1	0	0.105423	0.501771	0.693162	0.502629	0.69311	50	41
64	128	64	4	8	8	0.1	64	128	3	3	None	0.0001	0.692694	0.58004	0.371345	0.619649	0.634342	0.499049	0.69321	0.499881	0.693146	50	42
128	64	128	8	8	4	0.25	128	None	3	2	None	0.0001	0.695585	0.350756	0.830409	0.196842	0.193508	0.496063	0.693785	0.496186	0.693194	50	44
128	64	64	4	4	4	0.1	64	None	3	2	None	0.0001	0.697939	0.3316	0.906433	0.109123	0.140542	0.503634	0.693213	0.507793	0.693053	50	46
64	128	None	4	4	8	0.25	128	64	2	3	None	0.0001	0.689978	0.834796	0.0818713	0.92807	0.879979	0.500699	0.693409	0.49591	0.69322	50	50
64	64	None	4	8	4	0.25	128	None	2	2	None	0.0001	0.697838	0.330194	0.900585	0.112632	0.139941	0.501593	0.694009	0.500031	0.693196	50	36
128	64	128	4	8	8	0.25	64	64	3	3	None	0.0001	0.694882	0.354343	0.862573	0.124211	0.145922	0.500224	0.693364	0.504462	0.693106	50	45
128	64	64	4	8	8	0.1	128	128	3	3	None	0.0001	0.690979	0.794441	0.0964912	0.905614	0.864858	0.49891	0.693362	0.496413	0.69325	50	49
128	64	128	4	8	4	0.1	128	128	3	3	None	0.0001	0.693092	0.507755	0.482456	0.510526	0.51425	0.500727	0.693188	0.506236	0.693118	50	48
128	64	None	4	4	8	0.25	64	64	2	3	None	0.0001	0.699857	0.323328	0.994152	0.00526316	0.110014	0.500987	0.693354	0.498885	0.693168	50	49
64	64	128	8	8	8	0.1	128	128	3	3	None	0.0001	0.69752	0.325167	0.97076	0.0410526	0.115271	0.505518	0.69319	0.510914	0.69304	50	45
128	128	64	4	8	8	0.1	128	64	3	3	None	0.0001	0.696436	0.324186	0.953216	0.0238596	0.102288	0.502585	0.693218	0.503592	0.693137	50	18
128	64	128	8	4	4	0.25	64	64	3	3	None	0.0001	0.702533	0.322587	1	0.000701754	0.10928	0.49956	0.693386	0.50411	0.693134	50	47
128	64	64	8	8	4	0.1	64	64	3	3	None	0.0001	0.700282	0.323296	1	0.000701754	0.109473	0.504162	0.693175	0.509243	0.693047	50	50
128	64	None	4	4	4	0.25	128	128	2	3	None	0.0001	0.696347	0.329252	0.935673	0.0596491	0.118583	0.49817	0.69336	0.502029	0.693148	50	41
64	None	None	4	4	8	0.25	128	128	1	3	None	0.0001	0.692812	0.522636	0.476608	0.532982	0.529633	0.503089	0.693291	0.509731	0.693052	50	42
128	128	64	4	4	8	0.25	64	None	3	2	None	0.0001	0.695273	0.367537	0.716374	0.266316	0.254298	0.500137	0.693435	0.499734	0.693185	50	37
64	None	None	4	4	4	0.1	128	128	1	3	None	0.0001	0.697624	0.343619	0.792398	0.19193	0.191659	0.508563	0.693068	0.507371	0.693092	50	48
64	128	128	4	8	4	0.25	128	64	3	3	None	0.0001	0.697808	0.321597	0.979532	0.0192982	0.102856	0.50124	0.693502	0.502964	0.693187	50	40
128	64	None	8	8	8	0.25	64	128	2	3	None	0.0001	0.709702	0.321594	1	0	0.103485	0.501893	0.693465	0.503039	0.693112	50	50
64	64	64	8	4	4	0.25	64	None	3	2	None	0.0001	0.696196	0.353213	0.739766	0.227018	0.219581	0.500363	0.693627	0.506896	0.69311	50	41
64	64	None	4	8	4	0.1	64	None	2	2	None	0.0001	0.69835	0.328621	0.900585	0.0901754	0.130354	0.501817	0.693263	0.497463	0.693251	50	38
64	64	64	4	4	4	0.1	128	None	3	2	None	0.0001	0.694851	0.393799	0.657895	0.333684	0.323162	0.502447	0.693203	0.503778	0.693144	50	47
64	128	128	4	4	8	0.25	64	None	3	2	None	0.0001	0.700653	0.321952	1	0.00245614	0.107624	0.499646	0.693394	0.499564	0.693176	50	36
128	128	64	8	8	4	0.1	64	128	3	3	None	0.0001	0.694637	0.368276	0.885965	0.119649	0.14568	0.501164	0.693152	0.501766	0.693137	50	40
64	128	None	8	8	8	0.25	64	None	2	2	None	0.0001	0.694409	0.402594	0.660819	0.343509	0.3321	0.498633	0.694082	0.512539	0.693075	50	47
128	64	None	4	8	8	0.25	128	None	2	2	None	0.0001	0.694708	0.375902	0.751462	0.257895	0.253213	0.50081	0.693532	0.496905	0.693204	50	40
64	64	128	4	4	4	0.1	128	128	3	3	None	0.0001	0.691083	0.762751	0.195906	0.830175	0.827334	0.500353	0.693229	0.501402	0.693138	50	44
64	64	128	4	8	8	0.25	128	None	3	2	None	0.0001	0.683561	0.871012	0.00584795	0.994035	0.89532	0.49814	0.694314	0.495131	0.693454	50	35
128	64	64	4	4	8	0.25	64	64	3	3	None	0.0001	0.691896	0.657691	0.330409	0.672632	0.692076	0.500649	0.69331	0.500456	0.693139	50	27
128	128	128	8	8	8	0.25	64	128	3	3	None	0.0001	0.69758	0.323127	1	0.00385965	0.109046	0.500219	0.693339	0.497471	0.693163	50	43
128	128	128	8	4	8	0.1	128	64	3	3	None	0.0001	0.685958	0.861149	0	1	0.889752	0.499077	0.693248	0.499225	0.69322	50	42
64	128	128	8	8	8	0.25	64	None	3	2	None	0.0001	0.697058	0.329107	0.944444	0.0617544	0.125304	0.500126	0.693633	0.511815	0.693051	50	47
128	128	None	4	4	8	0.1	128	None	2	2	None	0.0001	0.695164	0.362048	0.774854	0.241754	0.232156	0.498199	0.693286	0.502078	0.693175	50	48
64	128	128	8	4	4	0.1	64	64	3	3	None	0.0001	0.693338	0.47811	0.605263	0.446667	0.450652	0.504627	0.693129	0.505119	0.693113	50	50
128	128	128	4	8	8	0.25	64	128	3	3	None	0.0001	0.691062	0.798143	0.0467836	0.956842	0.884917	0.500279	0.693309	0.498222	0.693208	50	40
64	None	None	4	4	8	0.1	64	128	1	3	None	0.0001	0.694055	0.448119	0.608187	0.410526	0.4164	0.506086	0.693094	0.514539	0.692951	50	38
64	128	None	8	8	8	0.25	128	64	2	3	None	0.0001	0.700631	0.321993	1	0	0.107598	0.500113	0.693455	0.495893	0.693173	50	47
128	64	128	8	4	8	0.1	64	None	3	2	None	0.0001	0.69595	0.345516	0.856725	0.171228	0.178305	0.504443	0.693209	0.504235	0.693126	50	35
128	128	128	8	8	8	0.1	128	None	3	2	None	0.0001	0.694594	0.376738	0.75731	0.255088	0.249892	0.501651	0.693233	0.505686	0.69312	50	48
64	64	64	8	8	8	0.25	64	None	3	2	None	0.0001	0.693468	0.473103	0.555556	0.449474	0.452873	0.49984	0.693681	0.506205	0.693088	50	44
128	128	None	8	4	8	0.25	128	128	2	3	None	0.0001	0.69169	0.713945	0.254386	0.752982	0.765781	0.499763	0.693312	0.497584	0.693166	50	33
64	64	None	8	4	8	0.25	64	64	2	3	None	0.0001	0.697958	0.33206	0.885965	0.121404	0.143549	0.499056	0.693497	0.493847	0.693268	50	43
128	128	None	4	4	8	0.25	128	None	2	2	None	0.0001	0.695184	0.358515	0.725146	0.221404	0.209623	0.500287	0.693404	0.504887	0.693117	50	28
128	128	None	8	4	4	0.25	64	64	2	3	None	0.0001	0.69248	0.594448	0.385965	0.663509	0.674292	0.500485	0.693259	0.499251	0.693159	50	25
128	64	64	8	4	4	0.1	128	None	3	2	None	0.0001	0.696142	0.336408	0.842105	0.134386	0.149162	0.502566	0.693209	0.499185	0.693163	50	39
64	128	None	4	4	8	0.25	64	128	2	3	None	0.0001	0.694408	0.380754	0.766082	0.249123	0.236735	0.502223	0.693194	0.503225	0.693141	50	30
128	128	128	4	8	8	0.1	128	None	3	2	None	0.0001	0.693949	0.428421	0.634503	0.379649	0.37456	0.498016	0.693298	0.499911	0.693167	50	27
64	64	128	8	8	8	0.25	64	64	3	3	None	0.0001	0.691005	0.780532	0.149123	0.852281	0.843144	0.500992	0.693368	0.497871	0.693167	50	46
128	64	128	4	8	8	0.1	64	None	3	2	None	0.0001	0.691121	0.754546	0.163743	0.803158	0.805288	0.501052	0.693279	0.49667	0.69321	50	38
64	128	None	8	8	8	0.1	64	64	2	3	None	0.0001	0.712812	0.32376	1	0	0.109405	0.501276	0.69326	0.501388	0.693142	50	46
128	64	64	8	8	8	0.1	128	None	3	2	None	0.0001	0.697465	0.328853	0.929825	0.0736842	0.125667	0.50028	0.693372	0.508587	0.693065	50	43
128	128	64	8	8	4	0.25	64	None	3	2	None	0.0001	0.696787	0.329906	0.903509	0.0870175	0.128376	0.503891	0.69338	0.515577	0.692898	50	28
128	64	64	8	8	8	0.25	64	128	3	3	None	0.0001	0.689197	0.861009	0	0.997193	0.88839	0.501353	0.69327	0.495507	0.693177	50	50
64	64	64	8	4	8	0.1	128	None	3	2	None	0.0001	0.697223	0.33744	0.868421	0.151579	0.16476	0.499949	0.693318	0.503564	0.693108	50	43
128	128	64	8	8	4	0.25	128	64	3	3	None	0.0001	0.694674	0.370052	0.780702	0.227018	0.227447	0.499967	0.693498	0.499348	0.693193	50	48
64	128	64	8	4	4	0.25	128	None	3	2	None	0.0001	0.697263	0.328968	0.909357	0.0792982	0.128991	0.501471	0.693465	0.506158	0.693105	50	41
64	128	64	8	4	4	0.25	128	128	3	3	None	0.0001	0.698347	0.323381	0.997076	0.00385965	0.112959	0.501768	0.693236	0.495738	0.693175	50	35
64	128	64	4	4	8	0.1	64	64	3	3	None	0.0001	0.68728	0.866353	0	0.997544	0.89336	0.49819	0.693253	0.494139	0.693236	50	36
64	64	128	8	4	4	0.1	128	128	3	3	None	0.0001	0.69469	0.381109	0.760234	0.276842	0.271384	0.50548	0.693132	0.506928	0.693092	50	47
64	128	64	8	8	8	0.25	128	128	3	3	None	0.0001	0.702906	0.321447	1	0	0.103152	0.497866	0.693564	0.492987	0.693271	50	42
128	128	128	8	4	4	0.1	128	None	3	2	None	0.0001	0.694747	0.376589	0.74269	0.251579	0.249684	0.502451	0.693189	0.503508	0.69313	50	43
128	128	None	8	8	8	0.1	128	None	2	2	None	0.0001	0.692747	0.55848	0.368421	0.580351	0.57972	0.500588	0.693286	0.503894	0.693112	50	38
64	64	None	8	4	4	0.25	128	64	2	3	None	0.0001	0.697074	0.330867	0.847953	0.110877	0.137269	0.498814	0.693406	0.502084	0.693154	50	39
128	128	128	8	8	8	0.1	64	128	3	3	None	0.0001	0.694877	0.355038	0.847953	0.153684	0.158765	0.502255	0.693213	0.508352	0.693098	50	49
128	64	128	8	4	4	0.25	64	None	3	2	None	0.0001	0.698111	0.325153	0.950292	0.0536842	0.115622	0.501476	0.693556	0.504924	0.693139	50	47
128	64	64	8	8	8	0.1	64	64	3	3	None	0.0001	0.697444	0.322705	0.98538	0.0112281	0.108178	0.502458	0.693161	0.503371	0.693103	50	48
64	128	128	4	4	4	0.25	128	None	3	2	None	0.0001	0.695475	0.365767	0.792398	0.252632	0.247539	0.500011	0.693526	0.497582	0.693221	50	44
128	128	128	4	4	8	0.1	128	128	3	3	None	0.0001	0.700247	0.322496	1	0.00105263	0.107837	0.500686	0.693193	0.505208	0.693081	50	48
64	128	None	8	8	4	0.1	64	128	2	3	None	0.0001	0.703342	0.322853	1	0.000350877	0.107424	0.498776	0.693249	0.502379	0.693122	50	47
128	64	None	8	4	8	0.25	128	64	2	3	None	0.0001	0.693341	0.473419	0.535088	0.458947	0.456455	0.500884	0.693302	0.509795	0.693074	50	37
128	128	64	4	8	4	0.25	128	None	3	2	None	0.0001	0.693576	0.45253	0.573099	0.425614	0.419873	0.500933	0.693485	0.49445	0.693229	50	30
128	128	64	4	8	8	0.1	128	128	3	3	None	0.0001	0.707765	0.320641	1	0	0.0989764	0.50309	0.693204	0.503867	0.693139	50	48
64	128	128	8	8	4	0.1	128	128	3	3	None	0.0001	0.696033	0.329208	0.976608	0.0336842	0.116789	0.500701	0.69321	0.499513	0.693167	50	44
64	64	None	8	8	8	0.1	128	64	2	3	None	0.0001	0.695065	0.357067	0.769006	0.210877	0.200697	0.498718	0.693242	0.496707	0.693196	50	49
64	128	64	4	4	4	0.25	128	None	3	2	None	0.0001	0.694234	0.398321	0.654971	0.319649	0.306048	0.498558	0.693353	0.497227	0.693164	50	44
128	64	128	8	8	4	0.25	64	None	3	2	None	0.0001	0.706548	0.322043	0.997076	0.000350877	0.104571	0.500872	0.693495	0.496884	0.693255	50	45
128	64	128	8	8	8	0.1	128	64	3	3	None	0.0001	0.697764	0.324395	0.979532	0.0245614	0.112052	0.503585	0.693278	0.501162	0.693182	50	50
128	64	None	4	8	4	0.25	128	None	2	2	None	0.0001	0.694513	0.394789	0.643275	0.322807	0.306482	0.500257	0.693663	0.502981	0.693173	50	40
128	128	64	4	8	8	0.25	128	64	3	3	None	0.0001	0.712017	0.321772	1	0	0.102836	0.500041	0.69357	0.502449	0.693118	50	49
128	64	None	8	4	4	0.25	64	128	2	3	None	0.0001	0.694522	0.373373	0.792398	0.231228	0.226899	0.499309	0.693257	0.505977	0.693133	50	29
128	64	128	8	8	8	0.25	64	None	3	2	None	0.0001	0.69542	0.358161	0.792398	0.218947	0.221519	0.500246	0.6935	0.501234	0.693136	50	26
64	None	None	4	4	8	0.1	128	64	1	3	None	0.0001	0.696291	0.37417	0.704678	0.294035	0.27715	0.504183	0.693175	0.50538	0.693135	50	45
128	64	64	4	4	4	0.1	128	128	3	3	None	0.0001	0.693321	0.484847	0.447368	0.462105	0.451108	0.500729	0.693172	0.500522	0.693144	50	46
64	64	None	4	8	8	0.1	64	64	2	3	None	0.0001	0.669102	0.864309	0	1	0.888756	0.500946	0.693452	0.499194	0.693313	50	50
64	64	None	8	8	4	0.1	128	128	2	3	None	0.0001	0.695174	0.368388	0.769006	0.261754	0.25482	0.496045	0.693435	0.500665	0.693182	50	33
128	128	64	4	8	8	0.1	64	64	3	3	None	0.0001	0.69123	0.769096	0.134503	0.864561	0.84012	0.500197	0.693258	0.502836	0.69316	50	46
64	128	64	8	8	8	0.1	64	None	3	2	None	0.0001	0.693962	0.429152	0.584795	0.390877	0.380846	0.50001	0.693257	0.503412	0.693109	50	48
128	64	128	8	8	8	0.25	64	128	3	3	None	0.0001	0.694232	0.390479	0.777778	0.215088	0.203975	0.498661	0.693465	0.504954	0.693162	50	48
64	64	None	8	8	8	0.25	128	128	2	3	None	0.0001	0.685928	0.864884	0	0.999649	0.891278	0.497483	0.693699	0.503304	0.693198	50	47
128	128	None	8	8	8	0.1	64	None	2	2	None	0.0001	0.694713	0.376692	0.71345	0.259649	0.253337	0.50172	0.693226	0.517704	0.692998	50	33
128	128	64	4	8	4	0.25	128	64	3	3	None	0.0001	0.69713	0.322569	1	0.00526316	0.111671	0.501365	0.693293	0.502116	0.693148	50	23
64	128	128	8	8	4	0.25	128	128	3	3	None	0.0001	0.694405	0.383889	0.733918	0.257895	0.24742	0.502093	0.693296	0.502358	0.693182	50	46
64	64	64	4	4	4	0.1	64	None	3	2	None	0.0001	0.692698	0.551264	0.450292	0.551228	0.563079	0.499069	0.69328	0.50131	0.693152	50	42
128	64	128	4	4	4	0.25	128	None	3	2	None	0.0001	0.695005	0.3703	0.75731	0.257895	0.253799	0.501574	0.693363	0.506003	0.69307	50	39
128	128	64	8	4	4	0.25	64	128	3	3	None	0.0001	0.693426	0.466569	0.631579	0.401404	0.399427	0.501483	0.693171	0.512262	0.69308	50	24
64	128	64	8	8	4	0.1	64	None	3	2	None	0.0001	0.704302	0.323397	1	0	0.110015	0.501574	0.693278	0.502211	0.693136	50	22
64	128	64	4	4	8	0.25	128	64	3	3	None	0.0001	0.698218	0.322374	1	0.00350877	0.108135	0.503373	0.693269	0.504305	0.69309	50	36
64	128	None	4	8	8	0.1	128	128	2	3	None	0.0001	0.688913	0.865695	0	0.997895	0.89388	0.497297	0.693282	0.497079	0.693173	50	34
64	128	128	8	4	4	0.25	64	None	3	2	None	0.0001	0.695482	0.355071	0.789474	0.218246	0.211232	0.497349	0.693473	0.508129	0.693064	50	39
64	64	None	8	4	8	0.1	128	None	2	2	None	0.0001	0.692927	0.520912	0.482456	0.538596	0.531916	0.503392	0.693235	0.504467	0.693115	50	50
64	64	None	4	8	4	0.1	64	128	2	3	None	0.0001	0.70813	0.323463	1	0	0.111813	0.501179	0.693224	0.508722	0.693027	50	40
128	128	64	8	8	4	0.25	128	128	3	3	None	0.0001	0.696786	0.323735	0.991228	0.00877193	0.111475	0.49907	0.693303	0.501827	0.693162	50	42
128	64	64	4	8	8	0.25	64	128	3	3	None	0.0001	0.702248	0.321751	1	0	0.104569	0.502473	0.693214	0.500461	0.693135	50	49
64	64	None	8	4	4	0.1	64	128	2	3	None	0.0001	0.701218	0.321581	1	0.000350877	0.103743	0.501453	0.693195	0.504816	0.693085	50	43
64	64	64	4	4	8	0.25	64	128	3	3	None	0.0001	0.688892	0.854357	0.0321637	0.970175	0.886097	0.498398	0.693448	0.492929	0.693313	50	49
128	64	None	8	8	8	0.1	64	None	2	2	None	0.0001	0.697037	0.328245	0.959064	0.0614035	0.120989	0.501536	0.693262	0.501678	0.693122	50	45
64	64	128	8	4	4	0.1	128	64	3	3	None	0.0001	0.690069	0.799166	0.131579	0.845263	0.835428	0.499932	0.693268	0.496274	0.693203	50	39
128	64	128	8	4	8	0.1	128	64	3	3	None	0.0001	0.694678	0.370318	0.760234	0.244211	0.233604	0.499754	0.693218	0.50583	0.693106	50	47
128	128	None	8	8	8	0.25	128	128	2	3	None	0.0001	0.691838	0.690962	0.24269	0.770175	0.76756	0.498453	0.693449	0.502031	0.693123	50	49
64	128	None	8	4	4	0.1	128	128	2	3	None	0.0001	0.696383	0.329577	0.912281	0.0807018	0.123402	0.500314	0.693176	0.502925	0.693154	50	44
128	128	None	8	8	8	0.1	64	64	2	3	None	0.0001	0.69708	0.323169	0.991228	0.00842105	0.111941	0.502235	0.693172	0.504832	0.693124	50	45
128	128	64	8	4	4	0.25	128	64	3	3	None	0.0001	0.695887	0.331827	0.929825	0.0631579	0.122287	0.502648	0.69321	0.502494	0.693121	50	50
64	128	None	4	8	8	0.25	128	64	2	3	None	0.0001	0.687353	0.86411	0.00292398	0.994737	0.88914	0.499429	0.69351	0.501264	0.693152	50	42
64	128	64	4	8	4	0.25	128	128	3	3	None	0.0001	0.697172	0.324252	0.982456	0.0164912	0.110751	0.501167	0.693367	0.505047	0.693174	50	47
64	128	64	4	4	8	0.1	128	None	3	2	None	0.0001	0.69467	0.38421	0.739766	0.281754	0.282142	0.50309	0.693172	0.514252	0.693064	50	36
64	128	128	4	8	8	0.25	128	64	3	3	None	0.0001	0.690711	0.810791	0.0847953	0.91614	0.872179	0.498185	0.693563	0.496875	0.693197	50	45
128	128	None	4	8	4	0.1	128	None	2	2	None	0.0001	0.695507	0.342648	0.815789	0.149123	0.159749	0.502887	0.693195	0.512538	0.693034	50	35
64	64	128	8	8	4	0.1	128	64	3	3	None	0.0001	0.69933	0.324861	0.961988	0.042807	0.115348	0.502491	0.693242	0.507252	0.692988	50	47
64	128	128	8	4	4	0.25	64	128	3	3	None	0.0001	0.695095	0.348648	0.874269	0.142105	0.158037	0.503214	0.693179	0.502712	0.693129	50	30
128	128	None	8	4	4	0.25	128	None	2	2	None	0.0001	0.695169	0.364713	0.763158	0.242807	0.23687	0.500397	0.693528	0.504605	0.693089	50	35
64	128	64	4	8	4	0.25	64	128	3	3	None	0.0001	0.694501	0.372545	0.792398	0.178596	0.178715	0.501117	0.693263	0.500617	0.693158	50	38
64	None	None	4	8	4	0.1	64	64	1	3	None	0.0001	0.698457	0.336109	0.830409	0.157895	0.168114	0.505777	0.693129	0.508648	0.693013	50	38
64	64	64	4	8	8	0.1	64	64	3	3	None	0.0001	0.689788	0.858495	0.0233918	0.982807	0.894154	0.498979	0.693309	0.50368	0.693162	50	46
64	128	128	4	8	4	0.25	128	128	3	3	None	0.0001	0.695227	0.34474	0.885965	0.126316	0.149438	0.500902	0.693274	0.506999	0.693092	50	45
128	128	64	8	4	8	0.1	64	64	3	3	None	0.0001	0.690959	0.801772	0.0497076	0.942456	0.878924	0.501414	0.693182	0.501492	0.693146	50	50
64	64	None	8	4	8	0.1	64	64	2	3	None	0.0001	0.695429	0.359787	0.783626	0.245965	0.23009	0.50282	0.69316	0.497998	0.693189	50	46
64	128	64	4	4	8	0.1	128	64	3	3	None	0.0001	0.694704	0.380859	0.733918	0.286316	0.274712	0.498163	0.693297	0.507832	0.693092	50	40
128	64	None	8	8	8	0.1	128	128	2	3	None	0.0001	0.691307	0.75578	0.131579	0.853333	0.831145	0.502006	0.693176	0.506376	0.693104	50	47
64	128	64	4	8	8	0.1	128	64	3	3	None	0.0001	0.698521	0.323308	0.991228	0.00982456	0.106258	0.50211	0.693199	0.505635	0.693087	50	42
128	64	128	8	8	4	0.1	128	64	3	3	None	0.0001	0.697622	0.325559	0.976608	0.0445614	0.118281	0.498512	0.69331	0.500773	0.693193	50	44
128	64	None	4	8	4	0.1	64	128	2	3	None	0.0001	0.708659	0.323613	1	0	0.107803	0.501175	0.69323	0.505838	0.693077	50	48
128	128	128	4	8	8	0.25	128	64	3	3	None	0.0001	0.694644	0.366232	0.824561	0.189825	0.19443	0.499402	0.693373	0.508422	0.693095	50	32
128	128	None	8	8	4	0.1	64	64	2	3	None	0.0001	0.695312	0.342263	0.932749	0.113333	0.143508	0.502227	0.69316	0.498537	0.693151	50	39
128	128	None	4	8	8	0.25	64	64	2	3	None	0.0001	0.69386	0.420133	0.701754	0.327719	0.313892	0.499263	0.693295	0.493903	0.6932	50	21
64	64	None	8	4	8	0.25	128	128	2	3	None	0.0001	0.68896	0.85482	0.0350877	0.965263	0.886385	0.500671	0.693321	0.500067	0.693177	50	46
64	128	64	4	8	4	0.1	128	128	3	3	None	0.0001	0.691991	0.671771	0.219298	0.729825	0.739005	0.503469	0.693152	0.508686	0.693063	50	47
128	64	128	8	4	4	0.1	128	64	3	3	None	0.0001	0.697501	0.325346	0.964912	0.0340351	0.114836	0.503805	0.693139	0.506832	0.693101	50	48
128	128	None	4	4	8	0.1	64	128	2	3	None	0.0001	0.693603	0.448894	0.619883	0.364211	0.356093	0.496825	0.693204	0.500927	0.693168	50	43
128	64	64	8	8	4	0.25	128	64	3	3	None	0.0001	0.695326	0.340536	0.897661	0.107018	0.136843	0.502199	0.693283	0.505821	0.6931	50	37
128	64	64	4	4	4	0.25	128	64	3	3	None	0.0001	0.696414	0.325609	0.982456	0.022807	0.109113	0.500313	0.693317	0.50947	0.693094	50	49
64	128	None	4	8	4	0.25	64	None	2	2	None	0.0001	0.69489	0.370755	0.71345	0.266667	0.254197	0.501425	0.693517	0.511412	0.693019	50	48
128	64	None	4	8	8	0.25	128	64	2	3	None	0.0001	0.706153	0.323604	1	0	0.112632	0.497166	0.693622	0.503255	0.693094	50	44
64	None	None	8	4	8	0.1	64	None	1	2	None	0.0001	0.694564	0.455065	0.590643	0.447018	0.446447	0.499317	0.693694	0.499951	0.693333	50	46
128	64	None	4	4	8	0.25	64	None	2	2	None	0.0001	0.694221	0.413934	0.587719	0.36	0.344827	0.500965	0.693437	0.512823	0.693076	50	46
128	128	None	8	8	4	0.25	64	64	2	3	None	0.0001	0.709799	0.322579	1	0	0.103469	0.499057	0.693333	0.500946	0.693163	50	21
64	64	None	8	4	4	0.25	64	64	2	3	None	0.0001	0.698974	0.322584	0.994152	0.00912281	0.106286	0.501328	0.693371	0.501417	0.693143	50	22
128	64	64	8	4	4	0.1	64	None	3	2	None	0.0001	0.694202	0.426239	0.546784	0.412281	0.38916	0.505022	0.693144	0.507935	0.69308	50	47
128	64	64	4	8	8	0.25	128	None	3	2	None	0.0001	0.69214	0.636272	0.330409	0.661404	0.672968	0.50285	0.693602	0.502026	0.693167	50	47
64	64	None	4	4	4	0.25	128	64	2	3	None	0.0001	0.711988	0.322376	1	0	0.106325	0.500772	0.693401	0.499403	0.693161	50	42
64	64	128	4	4	4	0.25	128	64	3	3	None	0.0001	0.693518	0.466761	0.561404	0.45193	0.446891	0.499304	0.693433	0.505107	0.693115	50	35
64	128	128	8	8	4	0.25	64	128	3	3	None	0.0001	0.692844	0.542855	0.435673	0.564912	0.571992	0.50195	0.693255	0.507033	0.693111	50	37
128	128	None	8	4	8	0.1	64	128	2	3	None	0.0001	0.684368	0.868568	0	1	0.891633	0.499467	0.693227	0.49675	0.693252	50	40
64	128	None	4	4	4	0.1	128	64	2	3	None	0.0001	0.697396	0.32618	0.944444	0.0407018	0.115483	0.503162	0.693178	0.498241	0.693155	50	45
128	128	64	4	8	4	0.25	64	128	3	3	None	0.0001	0.697639	0.322327	1	0	0.105942	0.502037	0.693214	0.501399	0.693121	50	49
128	64	None	4	8	4	0.1	64	None	2	2	None	0.0001	0.692537	0.585791	0.409357	0.597895	0.612908	0.505097	0.693163	0.506303	0.693094	50	45
64	128	64	8	8	8	0.1	128	128	3	3	None	0.0001	0.694344	0.382155	0.719298	0.245965	0.228255	0.499469	0.693237	0.502122	0.69314	50	40
64	128	64	8	8	4	0.1	64	128	3	3	None	0.0001	0.694856	0.355009	0.909357	0.094386	0.135943	0.505417	0.693111	0.512204	0.693063	50	45
128	64	128	8	4	4	0.25	128	128	3	3	None	0.0001	0.693512	0.458189	0.581871	0.423509	0.41954	0.50291	0.693234	0.504767	0.693103	50	50
128	128	128	4	4	4	0.25	64	128	3	3	None	0.0001	0.69225	0.64603	0.30117	0.710877	0.72822	0.498239	0.69326	0.4967	0.693182	50	48
128	64	128	8	4	4	0.1	128	None	3	2	None	0.0001	0.697749	0.327161	0.921053	0.0901754	0.127123	0.499401	0.693268	0.498808	0.693197	50	47
128	64	None	4	4	4	0.25	128	None	2	2	None	0.0001	0.696123	0.345023	0.807018	0.178246	0.182499	0.500101	0.693605	0.503105	0.693148	50	27
128	128	128	8	8	8	0.1	64	64	3	3	None	0.0001	0.694968	0.354258	0.947368	0.0792982	0.125962	0.50126	0.693241	0.50054	0.693144	50	47
64	64	64	4	8	4	0.25	64	128	3	3	None	0.0001	0.695074	0.350369	0.894737	0.107018	0.14097	0.503769	0.693188	0.50024	0.693145	50	50
128	64	None	8	8	4	0.25	128	None	2	2	None	0.0001	0.696674	0.330502	0.891813	0.0950877	0.133291	0.500968	0.693625	0.500204	0.693158	50	33
64	128	64	8	8	4	0.25	64	64	3	3	None	0.0001	0.694617	0.370043	0.853801	0.152632	0.171948	0.499415	0.693355	0.506969	0.693128	50	47
128	64	64	8	8	8	0.25	128	64	3	3	None	0.0001	0.692731	0.566069	0.429825	0.583158	0.5882	0.496956	0.693678	0.499639	0.693207	50	49
128	64	None	8	8	8	0.25	128	128	2	3	None	0.0001	0.696032	0.331235	0.921053	0.0785965	0.121749	0.500138	0.693467	0.495096	0.693167	50	31
64	64	64	4	4	4	0.1	128	128	3	3	None	0.0001	0.696497	0.337349	0.865497	0.135088	0.155832	0.500758	0.693233	0.503069	0.693144	50	48
128	None	None	4	4	8	0.1	128	128	1	3	None	0.0001	0.695556	0.37043	0.739766	0.256842	0.257355	0.504924	0.693114	0.508735	0.693056	50	49
128	64	128	8	4	4	0.1	128	128	3	3	None	0.0001	0.695506	0.346879	0.883041	0.15614	0.172657	0.503278	0.693145	0.509625	0.693067	50	45
128	128	None	4	4	8	0.25	64	None	2	2	None	0.0001	0.688629	0.858517	0.0350877	0.967719	0.88968	0.499554	0.693384	0.499717	0.693183	50	44
64	128	None	4	8	8	0.1	64	128	2	3	None	0.0001	0.716438	0.322364	1	0	0.108946	0.500794	0.693292	0.503939	0.693121	50	49
128	128	None	4	8	8	0.25	64	128	2	3	None	0.0001	0.688708	0.86134	0	0.998596	0.889395	0.500091	0.693254	0.495449	0.693189	50	43
64	128	None	4	8	4	0.1	128	128	2	3	None	0.0001	0.695591	0.335559	0.929825	0.0747368	0.123028	0.500026	0.693221	0.493506	0.693206	50	48
64	64	None	4	4	8	0.25	64	128	2	3	None	0.0001	0.696822	0.323966	0.967836	0.0298246	0.110447	0.501045	0.693301	0.509914	0.693017	50	34
64	128	None	8	8	8	0.25	128	128	2	3	None	0.0001	0.694531	0.380118	0.766082	0.265614	0.258113	0.503663	0.69332	0.504501	0.693126	50	50
128	128	None	4	8	4	0.1	64	64	2	3	None	0.0001	0.692378	0.632187	0.321637	0.679649	0.693376	0.503682	0.693147	0.511106	0.693071	50	44
128	128	128	4	8	4	0.1	128	None	3	2	None	0.0001	0.695936	0.341845	0.853801	0.16	0.171144	0.498953	0.693302	0.502369	0.69314	50	47
64	128	128	8	8	8	0.25	128	None	3	2	None	0.0001	0.696468	0.334254	0.900585	0.111579	0.144583	0.502061	0.693512	0.503292	0.693156	50	50
128	64	128	8	4	8	0.25	128	128	3	3	None	0.0001	0.695984	0.337781	0.862573	0.122807	0.146024	0.503783	0.693238	0.500447	0.693146	50	50
64	64	64	8	4	4	0.25	128	64	3	3	None	0.0001	0.695373	0.374772	0.733918	0.273333	0.27158	0.501194	0.69349	0.510816	0.692985	50	44
128	128	128	8	4	4	0.25	64	None	3	2	None	0.0001	0.699046	0.324048	0.938596	0.045614	0.110726	0.505748	0.693234	0.501518	0.693168	50	50
64	128	64	4	4	4	0.25	64	128	3	3	None	0.0001	0.694274	0.409774	0.891813	0.115439	0.141517	0.498789	0.693232	0.496963	0.693174	50	17
128	64	128	8	4	8	0.25	64	None	3	2	None	0.0001	0.698647	0.325907	0.97076	0.0340351	0.119179	0.500833	0.693451	0.499089	0.693151	50	46
128	64	128	4	4	8	0.1	128	128	3	3	None	0.0001	0.692135	0.672547	0.254386	0.727368	0.739417	0.498382	0.693316	0.49527	0.693248	50	46
64	64	128	4	8	8	0.1	64	None	3	2	None	0.0001	0.701054	0.324615	0.976608	0.0175439	0.114434	0.504094	0.693235	0.504359	0.693108	50	47
64	128	128	8	4	4	0.25	128	64	3	3	None	0.0001	0.694094	0.406963	0.675439	0.342807	0.331708	0.500157	0.693302	0.502207	0.693158	50	18
64	128	128	8	4	4	0.25	128	None	3	2	None	0.0001	0.697031	0.337061	0.847953	0.130175	0.156833	0.498415	0.69352	0.498676	0.693174	50	38
64	64	None	4	8	4	0.1	64	64	2	3	None	0.0001	0.694121	0.402474	0.707602	0.315789	0.311155	0.502869	0.693156	0.514483	0.693029	50	45
64	64	None	8	8	8	0.1	64	128	2	3	None	0.0001	0.688442	0.860557	0.0146199	0.992632	0.889706	0.495964	0.693307	0.498564	0.693202	50	45
64	128	None	8	4	4	0.25	128	128	2	3	None	0.0001	0.693918	0.415658	0.590643	0.349825	0.33902	0.500855	0.693245	0.496595	0.693186	50	29
128	128	128	8	4	8	0.25	64	None	3	2	None	0.0001	0.700969	0.323383	1	0.000701754	0.110437	0.502133	0.693325	0.504544	0.693094	50	49
64	128	128	4	4	4	0.1	128	64	3	3	None	0.0001	0.698445	0.322605	0.967836	0.0312281	0.106045	0.498543	0.693261	0.500162	0.693153	50	44
128	128	None	4	8	4	0.1	64	128	2	3	None	0.0001	0.695228	0.343954	0.921053	0.0992982	0.138159	0.501073	0.693194	0.501616	0.693123	50	42
64	128	64	8	4	4	0.1	64	None	3	2	None	0.0001	0.696552	0.333909	0.918129	0.110877	0.145184	0.50407	0.693143	0.502204	0.693144	50	47
128	128	None	8	8	8	0.1	128	128	2	3	None	0.0001	0.69278	0.557456	0.447368	0.57614	0.585168	0.501244	0.693169	0.506823	0.693107	50	42
64	64	None	4	4	4	0.25	128	128	2	3	None	0.0001	0.695358	0.363566	0.754386	0.241754	0.235502	0.500498	0.693401	0.500508	0.693133	50	44
128	64	None	8	4	8	0.25	64	128	2	3	None	0.0001	0.694772	0.360965	0.824561	0.161754	0.174389	0.502505	0.693185	0.504499	0.693138	50	46
128	64	64	8	8	4	0.1	128	None	3	2	None	0.0001	0.696019	0.34755	0.824561	0.176842	0.192054	0.503525	0.693228	0.51197	0.693017	50	22
64	128	None	8	8	8	0.1	64	128	2	3	None	0.0001	0.693531	0.452	0.564327	0.407719	0.392454	0.497922	0.693227	0.500554	0.693156	50	46
128	128	128	8	8	4	0.1	128	None	3	2	None	0.0001	0.693266	0.489487	0.511696	0.466316	0.4695	0.502747	0.693172	0.500785	0.693145	50	37
64	128	None	8	4	8	0.25	128	64	2	3	None	0.0001	0.687443	0.867565	0	0.998947	0.891843	0.497268	0.693366	0.495565	0.693203	50	39
64	128	None	8	4	4	0.1	64	64	2	3	None	0.0001	0.699567	0.32228	1	0.00105263	0.109742	0.503864	0.693144	0.502274	0.69311	50	39
64	128	128	8	4	8	0.25	128	128	3	3	None	0.0001	0.69044	0.817112	0.0994152	0.902456	0.867682	0.498005	0.693347	0.49224	0.693228	50	49
64	128	64	8	8	8	0.25	128	64	3	3	None	0.0001	0.694519	0.382455	0.707602	0.270526	0.259101	0.500803	0.693491	0.502186	0.693169	50	49
64	128	128	4	4	4	0.25	64	128	3	3	None	0.0001	0.704381	0.321286	1	0	0.0998495	0.501321	0.693274	0.501567	0.69313	50	48
64	64	None	4	8	8	0.25	128	None	2	2	None	0.0001	0.727204	0.32223	1	0	0.106284	0.499863	0.693945	0.493623	0.693288	50	48
64	128	None	4	8	4	0.1	64	None	2	2	None	0.0001	0.693191	0.505468	0.508772	0.498947	0.497054	0.502761	0.693226	0.512909	0.692983	50	32
64	128	64	8	4	8	0.1	64	64	3	3	None	0.0001	0.697832	0.322521	0.994152	0.0122807	0.107664	0.505015	0.693105	0.507982	0.693062	50	50
64	128	128	4	8	8	0.1	64	128	3	3	None	0.0001	0.683183	0.8734	0	0.999649	0.896953	0.499421	0.693257	0.503191	0.69315	50	41
64	64	128	8	4	4	0.1	64	64	3	3	None	0.0001	0.696587	0.332744	0.912281	0.117544	0.142306	0.498583	0.693288	0.499086	0.693156	50	41
128	64	None	8	4	4	0.1	128	None	2	2	None	0.0001	0.693448	0.476145	0.497076	0.470526	0.462908	0.498202	0.693331	0.503209	0.693135	50	16
64	64	64	4	8	4	0.25	64	64	3	3	None	0.0001	0.695815	0.345738	0.818713	0.153333	0.171298	0.501344	0.69334	0.504634	0.693068	50	48
128	128	None	8	4	4	0.1	128	None	2	2	None	0.0001	0.696139	0.333881	0.856725	0.125263	0.143633	0.502011	0.693181	0.505279	0.693101	50	33
128	64	None	8	4	8	0.25	64	None	2	2	None	0.0001	0.699016	0.323914	0.98538	0.0249123	0.112606	0.499981	0.69356	0.506382	0.693087	50	44
128	64	None	4	8	4	0.1	64	64	2	3	None	0.0001	0.699358	0.321528	1	0.00105263	0.102997	0.501899	0.693185	0.504223	0.693116	50	12
64	64	64	4	4	8	0.1	128	64	3	3	None	0.0001	0.687295	0.866823	0.0175439	0.983509	0.893793	0.499752	0.693274	0.498875	0.693248	50	39
64	128	64	8	4	8	0.25	64	None	3	2	None	0.0001	0.693297	0.486371	0.467836	0.481754	0.479418	0.500319	0.693483	0.499267	0.693155	50	39
128	128	128	8	4	8	0.25	64	64	3	3	None	0.0001	0.705266	0.321766	1	0	0.104703	0.4988	0.693396	0.502989	0.693122	50	49
128	128	None	8	4	4	0.25	64	None	2	2	None	0.0001	0.695164	0.349845	0.862573	0.152281	0.167777	0.499922	0.693361	0.499915	0.693151	50	45
128	128	64	8	4	4	0.1	64	64	3	3	None	0.0001	0.703799	0.321313	1	0	0.100898	0.502399	0.693163	0.50409	0.693112	50	42
128	64	None	8	8	8	0.1	128	64	2	3	None	0.0001	0.683212	0.864509	0	0.999649	0.890355	0.500224	0.693231	0.495472	0.693255	50	46
128	64	64	8	8	8	0.1	64	128	3	3	None	0.0001	0.698634	0.321233	1	0.000701754	0.100655	0.500842	0.693182	0.503612	0.693136	50	43
128	128	None	8	4	8	0.25	128	None	2	2	None	0.0001	0.696536	0.33564	0.894737	0.117895	0.145174	0.503813	0.693258	0.514911	0.693013	50	46
128	128	None	8	8	8	0.25	128	None	2	2	None	0.0001	0.693233	0.493691	0.505848	0.497895	0.491634	0.502636	0.693397	0.50237	0.693144	50	38
128	128	64	4	4	8	0.25	64	64	3	3	None	0.0001	0.697294	0.321959	0.979532	0.0119298	0.100677	0.498814	0.693266	0.503226	0.693151	50	43
128	64	128	4	8	8	0.1	128	None	3	2	None	0.0001	0.694928	0.37178	0.783626	0.262105	0.253666	0.500978	0.693354	0.50967	0.693037	50	37
128	128	128	8	4	4	0.1	128	128	3	3	None	0.0001	0.693073	0.511399	0.532164	0.510877	0.518533	0.501126	0.693168	0.505764	0.693126	50	46
64	128	64	8	4	8	0.1	64	128	3	3	None	0.0001	0.695275	0.348248	0.853801	0.150877	0.167007	0.502639	0.693151	0.517617	0.693007	50	48
64	64	None	8	4	8	0.25	64	128	2	3	None	0.0001	0.696817	0.32368	0.988304	0.0115789	0.109457	0.500577	0.693382	0.499332	0.693142	50	43
64	64	64	8	8	4	0.1	128	128	3	3	None	0.0001	0.693883	0.429093	0.631579	0.379298	0.378196	0.499251	0.693222	0.506604	0.693125	50	46
128	64	None	8	8	4	0.25	128	128	2	3	None	0.0001	0.695934	0.332338	0.926901	0.0708772	0.127193	0.501145	0.693273	0.506236	0.693107	50	47
128	128	128	4	8	8	0.1	64	128	3	3	None	0.0001	0.68303	0.866098	0	1	0.890074	0.498161	0.693234	0.494225	0.693229	50	32
64	64	64	4	8	4	0.25	128	64	3	3	None	0.0001	0.690843	0.766553	0.157895	0.831579	0.82084	0.501916	0.69344	0.488446	0.693255	50	50
128	128	128	8	8	4	0.25	128	128	3	3	None	0.0001	0.690224	0.843669	0.0263158	0.955088	0.889514	0.502632	0.693247	0.49751	0.693174	50	50
128	128	128	8	4	8	0.25	64	128	3	3	None	0.0001	0.688425	0.868296	0.00877193	0.993684	0.895287	0.499524	0.693271	0.496865	0.693219	50	50
64	128	128	4	4	8	0.1	64	64	3	3	None	0.0001	0.696389	0.324483	0.973684	0.0315789	0.109578	0.501362	0.693179	0.503758	0.693158	50	23
128	64	None	8	4	8	0.1	64	64	2	3	None	0.0001	0.692848	0.550044	0.394737	0.552632	0.561616	0.505746	0.693134	0.505754	0.693109	50	48
128	64	128	4	8	8	0.25	128	128	3	3	None	0.0001	0.695783	0.332151	0.964912	0.0305263	0.116211	0.500095	0.693424	0.510071	0.69307	50	40
64	128	128	4	4	4	0.25	64	64	3	3	None	0.0001	0.693203	0.493965	0.502924	0.489474	0.488309	0.500424	0.693284	0.505986	0.69312	50	40
128	128	128	4	4	8	0.25	64	64	3	3	None	0.0001	0.687428	0.869045	0	0.998947	0.894667	0.499956	0.693283	0.495728	0.693194	50	46
64	128	64	4	4	8	0.25	64	128	3	3	None	0.0001	0.68985	0.860452	0.00292398	0.995088	0.891874	0.498345	0.693334	0.499436	0.693186	50	48
128	64	None	4	4	4	0.25	64	64	2	3	None	0.0001	0.696355	0.325527	0.997076	0.0185965	0.107773	0.502365	0.693198	0.502228	0.693146	50	17
128	128	64	8	8	4	0.1	64	64	3	3	None	0.0001	0.697199	0.322767	0.98538	0.0189474	0.108812	0.502218	0.693173	0.493749	0.693176	50	43
64	128	None	8	4	8	0.1	64	None	2	2	None	0.0001	0.688836	0.848819	0.0906433	0.924912	0.882829	0.501767	0.693209	0.49343	0.693227	50	46
64	64	64	8	4	8	0.25	128	128	3	3	None	0.0001	0.696502	0.330959	0.938596	0.103509	0.137701	0.499756	0.693381	0.500873	0.693171	50	41
128	128	None	8	4	4	0.1	64	64	2	3	None	0.0001	0.693047	0.514541	0.409357	0.527368	0.522672	0.506685	0.693091	0.504545	0.693085	50	50
128	128	64	4	4	8	0.1	128	64	3	3	None	0.0001	0.707701	0.32229	1	0	0.107334	0.502115	0.693231	0.502275	0.693162	50	46
128	64	64	4	8	4	0.25	64	128	3	3	None	0.0001	0.699501	0.323568	0.997076	0.00175439	0.107111	0.503631	0.693251	0.50711	0.692991	50	48
64	64	None	4	4	8	0.25	64	64	2	3	None	0.0001	0.684786	0.872543	0	0.998596	0.896953	0.501325	0.693378	0.494231	0.693293	50	45
128	128	None	8	4	4	0.25	128	64	2	3	None	0.0001	0.693222	0.489445	0.526316	0.481404	0.485434	0.504713	0.693146	0.50303	0.693112	50	50
64	128	None	4	8	8	0.1	64	None	2	2	None	0.0001	0.696298	0.334679	0.906433	0.102456	0.140819	0.503479	0.693222	0.509541	0.693055	50	49
64	128	None	4	8	4	0.1	64	64	2	3	None	0.0001	0.696823	0.32604	0.98538	0.0273684	0.117542	0.503773	0.693137	0.510149	0.693058	50	43
128	128	64	8	4	8	0.25	64	64	3	3	None	0.0001	0.695933	0.329286	0.97076	0.0354386	0.114391	0.499934	0.693279	0.493834	0.693187	50	48
128	64	64	8	8	8	0.25	128	128	3	3	None	0.0001	0.687602	0.866169	0	0.995789	0.891064	0.501424	0.693362	0.499878	0.693252	50	33
64	64	None	8	4	8	0.1	128	64	2	3	None	0.0001	0.688942	0.838473	0.0263158	0.952281	0.879283	0.500673	0.693241	0.498899	0.693177	50	46
64	128	64	8	4	4	0.25	64	128	3	3	None	0.0001	0.696053	0.329616	0.953216	0.0470175	0.113754	0.500765	0.693235	0.498283	0.693178	50	30
64	128	64	4	8	4	0.1	64	None	3	2	None	0.0001	0.695681	0.349594	0.830409	0.18386	0.191963	0.504386	0.693198	0.511276	0.692998	50	48
64	128	64	8	8	4	0.25	128	64	3	3	None	0.0001	0.696189	0.330786	0.926901	0.0708772	0.12209	0.50006	0.69352	0.495838	0.693181	50	29
64	128	None	8	8	8	0.1	128	64	2	3	None	0.0001	0.69359	0.452993	0.596491	0.406667	0.407849	0.500132	0.693259	0.506444	0.693135	50	41
128	128	128	8	8	4	0.1	128	64	3	3	None	0.0001	0.695364	0.341692	0.923977	0.0884211	0.128875	0.501478	0.693233	0.502529	0.693139	50	43
64	64	64	4	8	8	0.1	64	128	3	3	None	0.0001	0.693503	0.45724	0.570175	0.442105	0.43537	0.500874	0.693229	0.509623	0.693088	50	22
64	128	128	8	8	8	0.1	128	None	3	2	None	0.0001	0.69558	0.35677	0.77193	0.217895	0.217586	0.50296	0.69324	0.496855	0.693221	50	50
64	64	None	8	8	4	0.25	64	64	2	3	None	0.0001	0.694731	0.371069	0.733918	0.276842	0.254122	0.501084	0.693338	0.508066	0.693097	50	4
64	None	None	8	4	4	0.1	128	64	1	3	None	0.0001	0.70131	0.339245	0.894737	0.166667	0.180291	0.509829	0.693022	0.512956	0.692856	50	49
64	64	None	4	8	8	0.25	64	64	2	3	None	0.0001	0.695773	0.351333	0.830409	0.186667	0.199599	0.503106	0.693524	0.513783	0.693056	50	50
128	64	128	8	4	4	0.1	64	128	3	3	None	0.0001	0.696466	0.324804	0.979532	0.0178947	0.102392	0.502357	0.693154	0.500515	0.693148	50	41
64	128	None	4	4	4	0.1	128	128	2	3	None	0.0001	0.692152	0.66492	0.27193	0.735088	0.75244	0.500095	0.69318	0.500952	0.693155	50	49
128	64	64	8	4	8	0.1	64	64	3	3	None	0.0001	0.690169	0.848186	0.0204678	0.969825	0.889926	0.497095	0.693247	0.496778	0.693193	50	48
128	64	128	4	4	8	0.25	128	None	3	2	None	0.0001	0.687434	0.863876	0.0263158	0.977544	0.890181	0.50164	0.693308	0.501446	0.693152	50	50
128	64	128	8	8	4	0.1	64	None	3	2	None	0.0001	0.697268	0.330795	0.932749	0.0880702	0.134104	0.501113	0.693261	0.501023	0.693154	50	41
128	64	None	8	8	8	0.25	128	64	2	3	None	0.0001	0.70112	0.322335	1	0.000350877	0.112526	0.499146	0.693621	0.498819	0.693085	50	46
128	128	None	4	4	4	0.25	128	None	2	2	None	0.0001	0.693224	0.491522	0.52924	0.498596	0.493783	0.501716	0.693335	0.501436	0.693149	50	37
128	128	64	4	4	8	0.25	128	None	3	2	None	0.0001	0.697264	0.329168	0.938596	0.0810526	0.128625	0.499135	0.693457	0.5007	0.693149	50	32
128	128	64	8	8	8	0.25	128	None	3	2	None	0.0001	0.697282	0.327394	0.935673	0.0575439	0.122972	0.499182	0.69371	0.504955	0.693139	50	38
64	64	None	8	4	8	0.1	128	128	2	3	None	0.0001	0.696965	0.328487	0.903509	0.0842105	0.125499	0.501103	0.693226	0.502195	0.693158	50	50
64	64	None	8	8	8	0.25	128	64	2	3	None	0.0001	0.692328	0.623222	0.339181	0.65193	0.669307	0.498917	0.693645	0.487339	0.693302	50	40
128	128	128	8	8	8	0.25	128	64	3	3	None	0.0001	0.69483	0.37003	0.774854	0.228421	0.233025	0.501311	0.69336	0.508888	0.69308	50	44
64	128	None	4	8	4	0.1	128	None	2	2	None	0.0001	0.719681	0.322091	1	0	0.106828	0.498658	0.693317	0.495011	0.693235	50	43
128	128	128	4	4	8	0.25	64	None	3	2	None	0.0001	0.693298	0.492811	0.45614	0.485965	0.481321	0.501324	0.693394	0.504324	0.693116	50	47
64	128	64	4	8	4	0.25	128	None	3	2	None	0.0001	0.694237	0.405606	0.657895	0.354035	0.334262	0.50178	0.693468	0.512666	0.692971	50	46
64	128	64	8	8	4	0.25	128	128	3	3	None	0.0001	0.69643	0.325096	0.953216	0.0368421	0.105019	0.502448	0.693259	0.504507	0.693144	50	48
128	64	None	8	8	4	0.25	64	128	2	3	None	0.0001	0.695087	0.351362	0.909357	0.135088	0.162033	0.502572	0.693235	0.500341	0.693134	50	48
64	64	128	4	8	4	0.25	128	128	3	3	None	0.0001	0.693566	0.448877	0.640351	0.397895	0.39132	0.500776	0.6933	0.498188	0.693156	50	43
128	128	None	4	4	4	0.25	128	128	2	3	None	0.0001	0.696115	0.326622	0.982456	0.02	0.10518	0.498125	0.693283	0.496806	0.693163	50	36
128	64	None	4	8	8	0.1	64	None	2	2	None	0.0001	0.69871	0.322815	0.988304	0.0129825	0.108766	0.500394	0.693258	0.495813	0.693204	50	38
128	64	128	4	4	4	0.1	64	64	3	3	None	0.0001	0.704942	0.322357	1	0	0.105289	0.50189	0.693176	0.501175	0.693174	50	49
64	128	128	8	4	8	0.1	128	None	3	2	None	0.0001	0.694587	0.389006	0.692982	0.311579	0.298995	0.500745	0.69325	0.503524	0.693129	50	47
128	128	None	8	8	4	0.25	64	None	2	2	None	0.0001	0.692953	0.535764	0.47076	0.533333	0.541315	0.504322	0.693278	0.501028	0.693138	50	50
64	64	64	8	4	8	0.1	64	64	3	3	None	0.0001	0.684714	0.86796	0	0.999298	0.890061	0.499343	0.693317	0.499568	0.693228	50	48
128	128	None	8	4	4	0.25	64	128	2	3	None	0.0001	0.69382	0.419954	0.690058	0.337193	0.329745	0.499454	0.693224	0.499985	0.693169	50	43
64	64	None	4	4	4	0.1	128	64	2	3	None	0.0001	0.693861	0.425981	0.628655	0.369825	0.362855	0.502057	0.693197	0.505192	0.693131	50	48
64	64	128	4	8	4	0.25	64	None	3	2	None	0.0001	0.689317	0.826361	0.0789474	0.899649	0.862019	0.501726	0.693799	0.502531	0.693201	50	44
64	64	128	8	8	4	0.1	64	None	3	2	None	0.0001	0.69651	0.352825	0.795322	0.214737	0.214811	0.500471	0.693356	0.500036	0.693211	50	36
128	64	None	8	8	8	0.1	128	None	2	2	None	0.0001	0.699125	0.323562	0.979532	0.0284211	0.11357	0.502431	0.693252	0.507799	0.693089	50	27
128	64	64	8	8	4	0.25	128	None	3	2	None	0.0001	0.689845	0.819011	0.105263	0.88	0.857127	0.499391	0.69374	0.497058	0.693219	50	37
128	64	64	8	8	4	0.25	64	128	3	3	None	0.0001	0.690872	0.801902	0.0789474	0.940351	0.881679	0.497524	0.693334	0.493374	0.693246	50	41
64	128	None	8	8	4	0.25	128	64	2	3	None	0.0001	0.69651	0.327087	0.964912	0.0498246	0.115242	0.501238	0.69329	0.501045	0.693159	50	46
128	128	128	4	8	4	0.1	128	128	3	3	None	0.0001	0.696587	0.324893	0.976608	0.0354386	0.112024	0.501717	0.693182	0.50545	0.693103	50	43
128	64	64	4	8	8	0.25	64	64	3	3	None	0.0001	0.698152	0.321354	0.997076	0.000350877	0.104825	0.500466	0.693358	0.502537	0.693119	50	47
64	64	128	8	8	4	0.1	128	None	3	2	None	0.0001	0.699348	0.323912	0.97076	0.0407018	0.110798	0.501779	0.693271	0.505111	0.693106	50	43
128	64	128	4	4	4	0.1	128	None	3	2	None	0.0001	0.695018	0.388143	0.660819	0.318596	0.302781	0.501468	0.69324	0.507837	0.69307	50	47
64	128	64	4	4	4	0.25	128	128	3	3	None	0.0001	0.693101	0.509999	0.461988	0.505263	0.509921	0.500472	0.69327	0.501762	0.693141	50	46
128	64	64	4	8	4	0.1	64	None	3	2	None	0.0001	0.711474	0.322986	1	0	0.110703	0.501038	0.693267	0.499797	0.693163	50	49
128	128	64	8	8	4	0.1	128	128	3	3	None	0.0001	0.695996	0.333289	0.923977	0.0778947	0.125454	0.50266	0.69314	0.509094	0.693081	50	49
64	64	None	4	8	8	0.1	128	128	2	3	None	0.0001	0.693544	0.461413	0.561404	0.440702	0.435949	0.503415	0.693196	0.496276	0.693162	50	43
128	64	None	8	8	4	0.1	128	None	2	2	None	0.0001	0.696644	0.330088	0.909357	0.0898246	0.131056	0.49887	0.693335	0.500785	0.69318	50	43
64	64	64	4	4	4	0.1	128	64	3	3	None	0.0001	0.694208	0.415971	0.666667	0.38	0.366314	0.503228	0.693173	0.50397	0.693145	50	36
64	64	128	8	8	4	0.25	64	64	3	3	None	0.0001	0.730068	0.321247	1	0	0.103307	0.500965	0.693403	0.498181	0.69322	50	50
128	64	64	8	4	4	0.1	128	128	3	3	None	0.0001	0.691424	0.71357	0.266082	0.765965	0.769349	0.502643	0.693154	0.505767	0.693122	50	48
128	128	64	4	8	4	0.1	128	None	3	2	None	0.0001	0.693811	0.449387	0.640351	0.414737	0.416273	0.500814	0.693231	0.504343	0.693044	50	45
64	64	64	8	4	8	0.25	64	64	3	3	None	0.0001	0.691217	0.70599	0.260234	0.729825	0.743697	0.498493	0.693559	0.500154	0.693192	50	49
64	64	None	8	4	4	0.1	128	None	2	2	None	0.0001	0.696024	0.357721	0.736842	0.243158	0.230653	0.500789	0.693265	0.502682	0.693135	50	44
64	64	128	8	8	4	0.1	64	128	3	3	None	0.0001	0.69239	0.592992	0.356725	0.620351	0.623806	0.502814	0.693185	0.504168	0.693102	50	47
128	64	64	4	4	4	0.25	128	128	3	3	None	0.0001	0.684983	0.870018	0.00292398	0.997193	0.897958	0.500498	0.693345	0.500272	0.693154	50	50
128	128	128	4	4	4	0.25	128	64	3	3	None	0.0001	0.694175	0.406429	0.660819	0.326667	0.318138	0.499919	0.693293	0.502418	0.693142	50	29
128	128	64	4	4	4	0.1	128	None	3	2	None	0.0001	0.695623	0.349612	0.833333	0.185614	0.193095	0.500514	0.693221	0.498747	0.693156	50	45
128	128	64	8	8	8	0.25	128	64	3	3	None	0.0001	0.697088	0.326607	0.973684	0.0364912	0.116636	0.499333	0.693434	0.494137	0.693206	50	40
128	128	64	8	8	8	0.25	64	64	3	3	None	0.0001	0.692332	0.631703	0.345029	0.673684	0.687557	0.498551	0.693495	0.495068	0.6932	50	17
64	128	None	4	8	8	0.25	64	128	2	3	None	0.0001	0.695715	0.331633	0.959064	0.0473684	0.112214	0.499827	0.693288	0.502606	0.69312	50	43
64	64	128	8	8	4	0.25	128	128	3	3	None	0.0001	0.70441	0.322101	1	0.000701754	0.105811	0.502492	0.693356	0.501054	0.693279	50	47
128	64	64	4	4	4	0.1	64	64	3	3	None	0.0001	0.691237	0.774101	0.140351	0.877544	0.856572	0.501689	0.693147	0.504405	0.69314	50	41
128	128	64	8	4	4	0.1	128	64	3	3	None	0.0001	0.697662	0.324345	0.953216	0.0431579	0.113704	0.50475	0.693115	0.504316	0.693099	50	49
64	128	64	8	4	4	0.1	64	64	3	3	None	0.0001	0.695161	0.353814	0.830409	0.19193	0.195356	0.506051	0.693116	0.508231	0.693061	50	50
64	128	128	4	8	4	0.1	128	128	3	3	None	0.0001	0.693142	0.501739	0.508772	0.505965	0.508913	0.503766	0.69315	0.50527	0.69309	50	50
64	128	None	8	4	4	0.1	64	None	2	2	None	0.0001	0.696646	0.346713	0.80117	0.184211	0.193645	0.502242	0.693191	0.502119	0.693138	50	50
64	64	128	8	4	4	0.1	64	128	3	3	None	0.0001	0.702561	0.321432	1	0.000350877	0.102104	0.502475	0.693216	0.498979	0.693169	50	47
64	64	64	4	8	8	0.25	128	None	3	2	None	0.0001	0.695964	0.342444	0.833333	0.175789	0.174669	0.499187	0.694171	0.503617	0.693101	50	40
64	64	64	4	4	8	0.1	64	128	3	3	None	0.0001	0.67452	0.866754	0	1	0.891191	0.499616	0.693502	0.499401	0.693304	50	49
128	128	None	8	8	4	0.1	128	64	2	3	None	0.0001	0.699134	0.322555	1	0.00210526	0.106658	0.504324	0.693111	0.5049	0.693114	50	48
128	128	None	4	4	8	0.1	64	64	2	3	None	0.0001	0.687101	0.871862	0	1	0.894835	0.500257	0.693258	0.497837	0.693285	50	47
128	64	128	8	8	8	0.1	64	64	3	3	None	0.0001	0.694561	0.371709	0.850877	0.160702	0.176093	0.501999	0.693225	0.503887	0.693149	50	49
128	64	64	4	4	4	0.25	64	64	3	3	None	0.0001	0.696374	0.329997	0.944444	0.0705263	0.123873	0.501031	0.693274	0.498096	0.693173	50	50
64	64	128	8	8	8	0.25	64	128	3	3	None	0.0001	0.693693	0.436397	0.590643	0.392982	0.385836	0.499954	0.693389	0.501966	0.693134	50	36
128	128	64	8	4	4	0.25	128	128	3	3	None	0.0001	0.694324	0.403197	0.672515	0.314386	0.299736	0.500269	0.693279	0.499914	0.693146	50	44
128	64	None	4	8	4	0.1	128	None	2	2	None	0.0001	0.695078	0.360405	0.766082	0.21193	0.211931	0.502503	0.693202	0.509021	0.693084	50	41
64	128	128	4	4	4	0.25	128	64	3	3	None	0.0001	0.695799	0.336265	0.926901	0.0912281	0.132231	0.500289	0.69344	0.503915	0.693113	50	47
128	64	64	8	8	4	0.25	64	None	3	2	None	0.0001	0.695422	0.358624	0.74269	0.229123	0.219893	0.503196	0.693569	0.502081	0.693174	50	49
64	128	None	4	4	4	0.25	64	None	2	2	None	0.0001	0.707062	0.322663	1	0	0.105978	0.502855	0.693413	0.499539	0.693162	50	40
64	128	64	4	4	4	0.1	64	128	3	3	None	0.0001	0.695124	0.352695	0.78655	0.180351	0.183947	0.502523	0.693156	0.509784	0.693091	50	50
128	64	None	4	4	8	0.1	64	64	2	3	None	0.0001	0.688029	0.864499	0	0.998246	0.887619	0.499027	0.693205	0.496806	0.693187	50	43
64	64	64	8	4	4	0.25	128	None	3	2	None	0.0001	0.693782	0.449374	0.587719	0.434035	0.425996	0.49824	0.693643	0.493695	0.693267	50	13
128	64	None	4	4	8	0.25	128	None	2	2	None	0.0001	0.68838	0.849901	0.0526316	0.939649	0.880932	0.499606	0.693539	0.494796	0.693271	50	49
64	128	64	4	8	4	0.1	64	128	3	3	None	0.0001	0.691368	0.761026	0.131579	0.876842	0.856856	0.498125	0.69321	0.500337	0.693156	50	36
128	128	None	8	8	4	0.1	128	None	2	2	None	0.0001	0.6948	0.378396	0.74269	0.273684	0.271799	0.501978	0.693234	0.506034	0.693106	50	41
128	128	128	8	4	8	0.25	128	None	3	2	None	0.0001	0.691455	0.687801	0.230994	0.720702	0.730277	0.499688	0.693394	0.497269	0.693212	50	42
64	128	64	8	4	8	0.1	128	None	3	2	None	0.0001	0.68745	0.868493	0.0116959	0.974035	0.893896	0.499312	0.693261	0.501321	0.693145	50	49
64	128	64	8	8	8	0.25	64	None	3	2	None	0.0001	0.696172	0.332914	0.915205	0.0940351	0.13381	0.501916	0.693496	0.505921	0.693105	50	35
128	128	None	4	8	8	0.25	64	None	2	2	None	0.0001	0.697015	0.325205	0.921053	0.0561404	0.112295	0.501331	0.69357	0.499514	0.6931	50	45
64	128	128	8	8	8	0.25	128	64	3	3	None	0.0001	0.687266	0.856374	0.0116959	0.983509	0.887249	0.499597	0.693695	0.499961	0.69324	50	48
64	64	64	8	4	8	0.1	128	64	3	3	None	0.0001	0.708274	0.321807	1	0	0.105042	0.499866	0.693353	0.502051	0.693221	50	47
64	None	None	4	4	8	0.1	128	128	1	3	None	0.0001	0.696205	0.380671	0.719298	0.297544	0.295155	0.50153	0.693231	0.498949	0.693231	50	50
64	128	64	4	4	4	0.1	64	None	3	2	None	0.0001	0.696956	0.334074	0.885965	0.109474	0.142904	0.504499	0.693129	0.509763	0.693052	50	36
128	64	None	4	8	8	0.1	128	64	2	3	None	0.0001	0.688315	0.867219	0	0.992982	0.89488	0.497941	0.693301	0.495649	0.693232	50	49
128	64	None	8	4	4	0.25	128	128	2	3	None	0.0001	0.696411	0.329014	0.95614	0.0589474	0.121894	0.50154	0.693286	0.511008	0.69305	50	46
64	128	None	4	4	4	0.25	128	None	2	2	None	0.0001	0.696063	0.343111	0.853801	0.169825	0.174612	0.500244	0.69345	0.503969	0.693122	50	17
128	128	128	4	8	4	0.25	128	128	3	3	None	0.0001	0.695684	0.331088	0.979532	0.0207018	0.108049	0.502637	0.693178	0.501793	0.693112	50	35
128	64	128	4	4	4	0.1	64	None	3	2	None	0.0001	0.692343	0.599835	0.359649	0.61193	0.62159	0.504171	0.693134	0.493722	0.693226	50	39
64	64	None	4	8	4	0.1	128	None	2	2	None	0.0001	0.695943	0.354383	0.783626	0.213684	0.213702	0.499955	0.69334	0.501415	0.693144	50	40
128	64	None	8	8	4	0.1	64	64	2	3	None	0.0001	0.694034	0.412371	0.678363	0.357895	0.346725	0.50232	0.69321	0.500771	0.693133	50	47
64	128	None	8	8	4	0.1	128	128	2	3	None	0.0001	0.698962	0.322148	1	0.00315789	0.109772	0.50235	0.69316	0.508175	0.693126	50	47
128	64	None	8	4	4	0.1	64	64	2	3	None	0.0001	0.694272	0.39044	0.74269	0.291579	0.278854	0.497914	0.693202	0.495883	0.693176	50	5
128	128	None	4	8	8	0.1	128	None	2	2	None	0.0001	0.694329	0.400355	0.672515	0.333684	0.318846	0.497149	0.693388	0.503894	0.693149	50	41
64	128	128	8	4	4	0.1	128	128	3	3	None	0.0001	0.695756	0.340451	0.859649	0.138596	0.155578	0.502471	0.693167	0.505924	0.693073	50	26
128	64	128	8	8	4	0.25	128	64	3	3	None	0.0001	0.695204	0.3639	0.751462	0.24386	0.236457	0.499871	0.693494	0.506285	0.693169	50	44
128	128	64	8	8	4	0.25	128	None	3	2	None	0.0001	0.696292	0.33133	0.912281	0.0908772	0.12792	0.503257	0.693401	0.510336	0.693035	50	25
128	128	64	8	8	4	0.1	64	None	3	2	None	0.0001	0.693327	0.478335	0.517544	0.463509	0.461252	0.505389	0.693128	0.509198	0.693086	50	27
64	128	64	4	8	8	0.25	64	128	3	3	None	0.0001	0.687372	0.860223	0	0.999298	0.890628	0.498553	0.693436	0.4983	0.693178	50	35
64	64	None	8	4	4	0.1	128	64	2	3	None	0.0001	0.699315	0.329352	0.923977	0.0873684	0.133531	0.506382	0.693069	0.506939	0.693059	50	42
64	64	128	8	8	8	0.1	64	128	3	3	None	0.0001	0.682398	0.872105	0	1	0.891449	0.501498	0.693281	0.501231	0.693203	50	50
128	128	64	8	8	8	0.1	128	64	3	3	None	0.0001	0.685908	0.872636	0	0.997895	0.896042	0.499549	0.693249	0.497535	0.693249	50	49
64	128	128	8	8	4	0.25	64	None	3	2	None	0.0001	0.697804	0.326528	0.926901	0.0754386	0.121332	0.501863	0.693435	0.498926	0.69319	50	49
64	128	64	8	4	4	0.25	64	64	3	3	None	0.0001	0.697296	0.323854	0.98538	0.025614	0.109447	0.501997	0.693219	0.512662	0.693023	50	20
64	128	128	8	8	4	0.25	128	64	3	3	None	0.0001	0.69357	0.45662	0.51462	0.452982	0.436739	0.498015	0.693488	0.509216	0.69315	50	38
128	128	128	4	4	4	0.1	128	128	3	3	None	0.0001	0.692794	0.556898	0.429825	0.605263	0.612215	0.500298	0.693174	0.496667	0.693165	50	45
64	128	None	8	4	4	0.1	128	64	2	3	None	0.0001	0.698442	0.32511	0.967836	0.0407018	0.112511	0.501162	0.693206	0.50298	0.693098	50	29
64	64	64	4	8	4	0.25	128	128	3	3	None	0.0001	0.695165	0.349066	0.830409	0.148772	0.158126	0.499552	0.693394	0.499865	0.693172	50	44
64	64	128	4	8	4	0.25	64	128	3	3	None	0.0001	0.702476	0.323359	1	0.000350877	0.111799	0.502768	0.693341	0.50991	0.692969	50	38
128	128	None	8	4	8	0.25	64	None	2	2	None	0.0001	0.69401	0.43323	0.611111	0.391579	0.388301	0.500613	0.693404	0.502535	0.693134	50	45
128	128	None	8	4	4	0.1	64	128	2	3	None	0.0001	0.692626	0.579582	0.318713	0.677895	0.697639	0.502019	0.693147	0.503251	0.693124	50	45
128	64	64	4	4	8	0.1	128	64	3	3	None	0.0001	0.691234	0.751634	0.163743	0.841754	0.828972	0.498574	0.693205	0.495659	0.693193	50	29
128	128	64	8	4	4	0.1	64	None	3	2	None	0.0001	0.697845	0.321967	0.982456	0.0147368	0.104341	0.505154	0.693105	0.506691	0.693096	50	50
128	64	None	4	4	4	0.25	64	128	2	3	None	0.0001	0.69255	0.576447	0.397661	0.597193	0.608939	0.500161	0.693254	0.49541	0.693216	50	38
64	64	None	8	8	4	0.25	128	64	2	3	None	0.0001	0.692237	0.616126	0.330409	0.632982	0.650485	0.499102	0.69353	0.500576	0.693185	50	46
128	128	128	4	4	8	0.1	128	64	3	3	None	0.0001	0.697242	0.325025	0.953216	0.045614	0.113211	0.500445	0.69325	0.503941	0.693136	50	44
64	128	None	8	8	8	0.1	64	None	2	2	None	0.0001	0.693693	0.442246	0.605263	0.388421	0.377545	0.505082	0.693171	0.509063	0.693116	50	49
64	128	None	8	4	4	0.25	128	64	2	3	None	0.0001	0.692658	0.566246	0.5	0.569825	0.590352	0.500852	0.693345	0.505253	0.693132	50	25
64	64	64	4	4	8	0.25	128	128	3	3	None	0.0001	0.696141	0.331897	0.900585	0.0901754	0.12848	0.50143	0.693353	0.49517	0.693205	50	35
128	64	None	4	8	8	0.25	64	64	2	3	None	0.0001	0.690757	0.826359	0.0380117	0.967368	0.886564	0.498722	0.693523	0.496864	0.693205	50	47
128	64	128	8	8	4	0.1	64	128	3	3	None	0.0001	0.695164	0.352529	0.818713	0.191228	0.188162	0.498817	0.693233	0.500161	0.693175	50	47
64	128	64	8	8	4	0.25	64	None	3	2	None	0.0001	0.699443	0.323109	0.997076	0.00877193	0.110859	0.503055	0.693456	0.510317	0.693032	50	46
64	128	64	4	8	8	0.25	128	64	3	3	None	0.0001	0.693737	0.442496	0.590643	0.418596	0.407402	0.50083	0.69341	0.496883	0.693164	50	39
128	128	128	4	8	4	0.25	128	64	3	3	None	0.0001	0.692887	0.543625	0.406433	0.581053	0.584303	0.504534	0.693211	0.500595	0.693147	50	32
64	64	128	8	4	8	0.1	128	128	3	3	None	0.0001	0.694596	0.379849	0.736842	0.260351	0.259631	0.501559	0.693192	0.498548	0.693155	50	38
128	128	None	8	4	4	0.1	128	128	2	3	None	0.0001	0.69502	0.350617	0.809942	0.17193	0.174495	0.500667	0.693179	0.508159	0.693107	50	48
64	128	None	8	8	4	0.1	64	None	2	2	None	0.0001	0.697398	0.327365	0.964912	0.0554386	0.122206	0.504081	0.693153	0.501532	0.693137	50	37
64	64	64	8	8	8	0.25	128	128	3	3	None	0.0001	0.692469	0.585283	0.353801	0.599649	0.610087	0.499803	0.693479	0.50971	0.693074	50	47
64	128	64	8	8	4	0.1	128	None	3	2	None	0.0001	0.693154	0.502256	0.520468	0.500351	0.50229	0.502056	0.693253	0.502922	0.693146	50	22
64	64	128	8	8	4	0.25	128	None	3	2	None	0.0001	0.690583	0.746559	0.22807	0.793333	0.789374	0.501043	0.693918	0.504923	0.693141	50	40
128	128	None	4	8	4	0.25	128	128	2	3	None	0.0001	0.695858	0.331557	0.950292	0.0498246	0.117128	0.502153	0.693288	0.498615	0.693173	50	46
128	64	None	8	4	4	0.1	128	64	2	3	None	0.0001	0.69964	0.323405	0.976608	0.0161404	0.109459	0.507481	0.693078	0.510673	0.692955	50	35
64	64	128	4	4	8	0.25	128	None	3	2	None	0.0001	0.694146	0.432938	0.540936	0.401754	0.390554	0.502458	0.693611	0.515046	0.692967	50	43
128	128	64	4	4	4	0.25	64	None	3	2	None	0.0001	0.6924	0.60291	0.388889	0.608772	0.627385	0.499307	0.693344	0.509715	0.693076	50	33
128	128	None	4	4	8	0.25	64	64	2	3	None	0.0001	0.696552	0.32521	0.953216	0.0414035	0.110591	0.503122	0.693175	0.507083	0.693108	50	10
64	128	64	8	8	8	0.1	128	64	3	3	None	0.0001	0.691851	0.69002	0.219298	0.739298	0.748362	0.497798	0.693302	0.498558	0.693181	50	44
128	64	None	8	8	4	0.25	64	64	2	3	None	0.0001	0.691632	0.723221	0.216374	0.785263	0.786021	0.49965	0.693349	0.501304	0.693157	50	34
64	64	64	4	8	4	0.1	128	128	3	3	None	0.0001	0.693373	0.473896	0.540936	0.484561	0.470815	0.501734	0.693212	0.504517	0.693128	50	46
128	64	128	8	8	8	0.25	128	128	3	3	None	0.0001	0.7042	0.322722	1	0.000350877	0.10828	0.500536	0.693495	0.507377	0.692992	50	48
128	64	None	4	4	4	0.25	128	64	2	3	None	0.0001	0.691758	0.683924	0.280702	0.720702	0.732108	0.498709	0.693391	0.50132	0.693127	50	39
64	128	128	8	4	4	0.25	64	64	3	3	None	0.0001	0.69684	0.331724	0.897661	0.0880702	0.135396	0.500685	0.69335	0.505667	0.693111	50	38
128	None	None	4	8	8	0.25	64	64	1	3	None	0.0001	0.700597	0.326098	0.912281	0.0768421	0.123789	0.503082	0.693221	0.506544	0.693111	50	48
64	128	128	4	8	4	0.1	128	64	3	3	None	0.0001	0.694081	0.41507	0.684211	0.346316	0.342692	0.503021	0.69317	0.504509	0.693149	50	32
64	64	None	8	4	4	0.1	64	None	2	2	None	0.0001	0.696316	0.340912	0.827485	0.162807	0.170114	0.504356	0.69316	0.503275	0.693126	50	50
64	128	64	8	4	4	0.1	128	None	3	2	None	0.0001	0.69502	0.371001	0.760234	0.261053	0.253587	0.501346	0.69322	0.502132	0.693141	50	38
64	128	128	4	4	4	0.1	128	128	3	3	None	0.0001	0.694197	0.399786	0.690058	0.310175	0.30458	0.499867	0.693197	0.501694	0.693148	50	46
64	64	64	8	8	8	0.25	128	None	3	2	None	0.0001	0.706599	0.323772	1	0	0.111686	0.496961	0.693918	0.494672	0.69335	50	46
64	64	64	8	8	4	0.1	64	None	3	2	None	0.0001	0.695054	0.371096	0.695906	0.281053	0.261867	0.503562	0.69324	0.51204	0.693019	50	36
128	64	None	4	4	4	0.1	64	None	2	2	None	0.0001	0.697466	0.330744	0.912281	0.104561	0.137208	0.502941	0.693201	0.50266	0.693129	50	33
128	64	None	4	8	8	0.1	64	128	2	3	None	0.0001	0.690648	0.826359	0.0380117	0.950526	0.887836	0.495797	0.693245	0.496038	0.693178	50	44
64	None	None	8	8	8	0.25	128	None	1	2	None	0.0001	0.699376	0.350397	0.760234	0.22386	0.218115	0.50264	0.693696	0.502395	0.693235	50	42
128	64	None	4	4	8	0.1	128	None	2	2	None	0.0001	0.695925	0.337033	0.885965	0.124912	0.143952	0.501974	0.693193	0.509683	0.693086	50	44
128	128	None	4	8	8	0.25	128	128	2	3	None	0.0001	0.688995	0.864238	0.00877193	0.992982	0.894486	0.500319	0.693473	0.493146	0.693288	50	48
64	64	128	8	8	8	0.25	128	128	3	3	None	0.0001	0.688295	0.870392	0	0.99614	0.896098	0.500584	0.693528	0.500704	0.69315	50	50
128	64	None	4	8	4	0.25	128	64	2	3	None	0.0001	0.692333	0.606932	0.444444	0.604561	0.629896	0.50193	0.693353	0.503229	0.693122	50	44
64	128	128	8	8	8	0.25	128	128	3	3	None	0.0001	0.702698	0.323709	1	0	0.111568	0.500726	0.69331	0.505067	0.693105	50	30
64	128	128	8	4	4	0.1	128	None	3	2	None	0.0001	0.696719	0.336469	0.842105	0.150175	0.156159	0.501137	0.693231	0.503172	0.693135	50	49
128	128	None	4	4	4	0.25	64	128	2	3	None	0.0001	0.692332	0.621327	0.368421	0.693684	0.700818	0.499618	0.693259	0.500912	0.693166	50	37
128	64	64	4	4	8	0.25	64	None	3	2	None	0.0001	0.68831	0.856719	0.0380117	0.966316	0.889536	0.498366	0.693365	0.493937	0.693226	50	45
128	128	128	8	8	4	0.1	64	128	3	3	None	0.0001	0.698818	0.321549	1	0	0.10598	0.501327	0.693153	0.500688	0.693148	50	49
64	64	64	4	4	4	0.25	128	None	3	2	None	0.0001	0.69534	0.360568	0.739766	0.23614	0.226885	0.501697	0.693445	0.504566	0.693129	50	44
64	64	128	8	4	8	0.25	128	128	3	3	None	0.0001	0.692138	0.638185	0.359649	0.647719	0.669786	0.498924	0.693427	0.499116	0.693179	50	41
64	64	64	8	8	4	0.1	64	128	3	3	None	0.0001	0.690852	0.77932	0.125731	0.858596	0.839382	0.506799	0.693094	0.502949	0.693118	50	50
64	None	None	8	8	4	0.1	128	64	1	3	None	0.0001	0.700861	0.331764	0.885965	0.12386	0.149184	0.505692	0.693153	0.514241	0.692908	50	47
64	None	None	8	4	8	0.25	128	None	1	2	None	0.0001	0.698999	0.354708	0.74269	0.246316	0.233753	0.504859	0.693587	0.501829	0.693286	50	50
128	64	64	8	8	4	0.25	64	64	3	3	None	0.0001	0.692813	0.554032	0.383041	0.603509	0.614952	0.501656	0.693254	0.500481	0.693123	50	40
128	64	128	4	4	8	0.25	128	128	3	3	None	0.0001	0.697268	0.323978	0.991228	0.00877193	0.107401	0.500765	0.693249	0.501127	0.693152	50	25
128	128	64	4	8	8	0.1	64	None	3	2	None	0.0001	0.706775	0.322429	1	0	0.105971	0.498952	0.693274	0.497184	0.693124	50	49
64	128	128	8	8	4	0.1	128	None	3	2	None	0.0001	0.696941	0.333568	0.897661	0.114386	0.14287	0.505873	0.693126	0.505644	0.693066	50	31
128	64	None	8	4	4	0.25	128	64	2	3	None	0.0001	0.702263	0.322315	1	0.000701754	0.10659	0.501161	0.693319	0.500847	0.693144	50	41
64	128	None	8	4	4	0.25	64	128	2	3	None	0.0001	0.693026	0.532928	0.435673	0.530526	0.543852	0.499403	0.693255	0.505508	0.693128	50	46
128	128	None	4	4	8	0.1	128	128	2	3	None	0.0001	0.695654	0.336978	0.885965	0.100351	0.13211	0.498412	0.693259	0.501397	0.693153	50	49
64	128	128	4	8	4	0.1	64	None	3	2	None	0.0001	0.696026	0.344959	0.885965	0.157895	0.177923	0.503374	0.693196	0.500832	0.693143	50	35
64	128	None	4	4	8	0.25	64	None	2	2	None	0.0001	0.701201	0.323957	0.991228	0.0189474	0.113265	0.503118	0.693362	0.507904	0.693013	50	40
128	None	None	8	4	8	0.25	64	64	1	3	None	0.0001	0.698734	0.328542	0.900585	0.0996491	0.134584	0.502091	0.693256	0.509732	0.69308	50	48
128	64	128	4	8	4	0.1	64	128	3	3	None	0.0001	0.689611	0.86275	0	0.994386	0.894349	0.501289	0.693162	0.502528	0.693127	50	48
128	128	64	4	4	4	0.25	128	64	3	3	None	0.0001	0.694072	0.403467	0.690058	0.330526	0.321476	0.49889	0.693355	0.507276	0.693093	50	47
64	64	64	4	4	4	0.1	64	64	3	3	None	0.0001	0.70899	0.321853	1	0	0.102539	0.501333	0.693243	0.4969	0.693242	50	47
64	128	None	4	8	8	0.25	128	128	2	3	None	0.0001	0.694238	0.399055	0.842105	0.176842	0.17942	0.500313	0.693244	0.505727	0.693145	50	3
128	64	64	8	4	8	0.1	64	None	3	2	None	0.0001	0.691028	0.743502	0.248538	0.791579	0.79714	0.500516	0.693249	0.497165	0.693211	50	47
128	128	64	4	4	8	0.1	128	128	3	3	None	0.0001	0.687692	0.865761	0	0.996491	0.891066	0.49837	0.693263	0.489257	0.693257	50	48
128	64	None	8	4	4	0.25	64	None	2	2	None	0.0001	0.694569	0.386872	0.72807	0.315439	0.296411	0.500538	0.693403	0.508615	0.69308	50	44
64	128	64	4	8	4	0.1	128	64	3	3	None	0.0001	0.696133	0.330191	0.964912	0.0452632	0.12091	0.498941	0.693244	0.50569	0.693062	50	44
128	128	128	8	8	4	0.1	128	128	3	3	None	0.0001	0.694031	0.399634	0.719298	0.278947	0.264068	0.501399	0.693173	0.501342	0.693161	50	50
128	64	128	4	8	4	0.1	64	64	3	3	None	0.0001	0.693957	0.415138	0.646199	0.361404	0.345052	0.503763	0.693164	0.504034	0.693133	50	44
128	64	64	4	4	8	0.1	64	None	3	2	None	0.0001	0.694158	0.415786	0.599415	0.365614	0.352193	0.500996	0.693268	0.499885	0.693224	50	48
64	64	None	4	8	8	0.1	64	None	2	2	None	0.0001	0.694036	0.43508	0.652047	0.395088	0.395897	0.499831	0.693372	0.505358	0.693121	50	43
128	64	64	4	4	4	0.1	64	128	3	3	None	0.0001	0.705498	0.322045	1	0	0.110318	0.502631	0.693202	0.505607	0.693133	50	47
64	64	128	4	8	4	0.1	128	None	3	2	None	0.0001	0.693419	0.474147	0.540936	0.466667	0.464369	0.500563	0.693284	0.506601	0.693102	50	48
128	None	None	8	8	8	0.1	64	128	1	3	None	0.0001	0.698657	0.325837	0.929825	0.0533333	0.121817	0.504752	0.693149	0.507164	0.693089	50	32
64	64	128	8	4	8	0.1	64	None	3	2	None	0.0001	0.69704	0.333455	0.859649	0.130175	0.151006	0.498292	0.693297	0.504019	0.693098	50	39
128	64	64	4	8	4	0.25	128	None	3	2	None	0.0001	0.695727	0.345479	0.850877	0.178596	0.18231	0.501182	0.693661	0.504338	0.693109	50	49
64	64	None	8	8	4	0.25	64	None	2	2	None	0.0001	0.696818	0.347797	0.763158	0.215789	0.205388	0.499619	0.693927	0.496908	0.693259	50	37
64	None	None	4	8	4	0.25	128	None	1	2	None	0.0001	0.698415	0.368433	0.722222	0.281053	0.271315	0.504069	0.693656	0.508636	0.693011	50	43
128	128	None	4	8	8	0.1	128	64	2	3	None	0.0001	0.69512	0.35116	0.836257	0.137544	0.155405	0.498501	0.693242	0.505744	0.693138	50	48
64	64	128	8	4	8	0.1	64	128	3	3	None	0.0001	0.700441	0.322737	1	0	0.105272	0.500596	0.6932	0.50276	0.69316	50	44
64	None	None	8	4	8	0.25	64	None	1	2	None	0.0001	0.700124	0.350828	0.78655	0.220702	0.217081	0.505802	0.69334	0.509237	0.693024	50	44
64	64	128	8	4	4	0.1	128	None	3	2	None	0.0001	0.703192	0.32209	0.976608	0.0189474	0.106256	0.497378	0.693426	0.496655	0.693228	50	40
128	128	128	4	4	4	0.25	128	None	3	2	None	0.0001	0.693293	0.485956	0.535088	0.470175	0.473574	0.498084	0.693515	0.499508	0.693153	50	49
64	128	128	4	8	4	0.1	128	None	3	2	None	0.0001	0.694565	0.38526	0.722222	0.276491	0.27321	0.500535	0.693275	0.503461	0.693135	50	41
64	128	None	8	4	8	0.1	128	64	2	3	None	0.0001	0.688176	0.861746	0.00292398	0.996842	0.886706	0.497137	0.693271	0.491571	0.69328	50	40
128	None	None	8	8	8	0.1	128	64	1	3	None	0.0001	0.697524	0.342353	0.780702	0.182807	0.183075	0.501885	0.693206	0.502435	0.693191	50	42
128	128	None	4	8	8	0.25	128	64	2	3	None	0.0001	0.687666	0.864604	0	0.999649	0.890982	0.502335	0.693268	0.491793	0.693222	50	50
64	128	128	4	8	4	0.25	64	None	3	2	None	0.0001	0.695133	0.36769	0.716374	0.250526	0.24213	0.500253	0.693683	0.504905	0.693092	50	43
64	None	None	8	4	4	0.25	128	None	1	2	None	0.0001	0.70205	0.343095	0.751462	0.205263	0.197701	0.509092	0.693276	0.511912	0.692923	50	36
128	128	128	4	4	4	0.25	64	64	3	3	None	0.0001	0.693902	0.415703	0.754386	0.272281	0.273172	0.501514	0.693252	0.50608	0.693137	50	45
128	128	64	8	4	4	0.25	64	None	3	2	None	0.0001	0.70194	0.322602	0.994152	0.00561404	0.107626	0.498327	0.693519	0.501464	0.693196	50	28
128	128	None	4	8	8	0.1	64	64	2	3	None	0.0001	0.697246	0.325164	0.994152	0.0147368	0.114003	0.499629	0.693209	0.505764	0.693078	50	10
128	None	None	4	8	4	0.1	64	128	1	3	None	0.0001	0.695675	0.337752	0.885965	0.121754	0.142387	0.505248	0.693116	0.507635	0.693079	50	49
64	None	None	4	8	8	0.25	64	None	1	2	None	0.0001	0.692408	0.542264	0.444444	0.544211	0.551241	0.506327	0.693347	0.517928	0.692733	50	42
128	128	128	8	4	4	0.1	64	128	3	3	None	0.0001	0.693536	0.454007	0.654971	0.376842	0.372232	0.500291	0.693177	0.505319	0.693152	50	46
64	64	128	4	8	4	0.25	128	None	3	2	None	0.0001	0.694342	0.409246	0.637427	0.355088	0.344798	0.500178	0.693576	0.503915	0.693127	50	48
128	128	128	4	4	4	0.1	64	64	3	3	None	0.0001	0.695109	0.352174	0.812865	0.161754	0.167932	0.50076	0.693153	0.502249	0.693143	50	32
128	128	64	8	8	4	0.1	128	64	3	3	None	0.0001	0.695561	0.351209	0.824561	0.195789	0.198083	0.505762	0.693091	0.510901	0.692958	50	50
64	64	128	4	4	8	0.25	128	128	3	3	None	0.0001	0.702341	0.322075	1	0.00140351	0.103979	0.503166	0.693319	0.502189	0.693134	50	40
128	None	None	4	4	4	0.25	64	64	1	3	None	0.0001	0.700584	0.324201	0.973684	0.0326316	0.112184	0.504529	0.693158	0.505435	0.693087	50	50
128	64	64	4	4	4	0.1	128	None	3	2	None	0.0001	0.695792	0.350784	0.80117	0.199649	0.201399	0.502063	0.693215	0.502832	0.693137	50	41
64	64	128	8	8	4	0.1	128	128	3	3	None	0.0001	0.695242	0.355174	0.798246	0.188421	0.198085	0.502594	0.693193	0.507025	0.693078	50	41
64	None	None	4	8	4	0.1	64	None	1	2	None	0.0001	0.699587	0.353283	0.795322	0.228772	0.228783	0.509658	0.693095	0.508032	0.693052	50	47
128	64	64	4	4	8	0.1	64	128	3	3	None	0.0001	0.69324	0.494762	0.526316	0.481754	0.486907	0.500941	0.693215	0.505997	0.693142	50	41
64	64	64	4	4	8	0.25	64	None	3	2	None	0.0001	0.693195	0.498285	0.505848	0.493684	0.496451	0.498801	0.693793	0.499479	0.693188	50	46
64	128	128	8	8	8	0.1	128	64	3	3	None	0.0001	0.695818	0.330857	0.923977	0.06	0.118704	0.499135	0.693238	0.505229	0.693104	50	46
64	64	None	4	4	4	0.25	64	128	2	3	None	0.0001	0.705419	0.323535	1	0	0.11001	0.502566	0.693256	0.498835	0.693217	50	48
64	128	None	4	8	8	0.25	128	None	2	2	None	0.0001	0.69561	0.345197	0.847953	0.158596	0.172815	0.498005	0.693705	0.498467	0.693182	50	38
128	64	128	8	4	4	0.25	128	64	3	3	None	0.0001	0.69343	0.472853	0.538012	0.446667	0.449053	0.500436	0.693387	0.505926	0.693103	50	47
64	64	None	4	4	4	0.25	64	64	2	3	None	0.0001	0.694294	0.407007	0.619883	0.345263	0.331673	0.50037	0.693352	0.501818	0.693163	50	29
64	128	None	4	4	4	0.1	64	None	2	2	None	0.0001	0.696462	0.335207	0.885965	0.110526	0.143234	0.502056	0.69319	0.504772	0.693096	50	24
128	128	None	8	8	4	0.1	64	None	2	2	None	0.0001	0.696426	0.335231	0.862573	0.130175	0.152852	0.503201	0.693179	0.503334	0.693107	50	50
128	64	64	8	8	8	0.25	64	None	3	2	None	0.0001	0.690312	0.765568	0.169591	0.804912	0.800374	0.502318	0.693609	0.501183	0.693179	50	50
64	None	None	8	4	4	0.1	64	128	1	3	None	0.0001	0.696898	0.351092	0.774854	0.222105	0.217192	0.504823	0.69317	0.50497	0.693119	50	45
128	64	128	4	8	4	0.25	64	None	3	2	None	0.0001	0.687776	0.846492	0.0672515	0.940702	0.879375	0.498363	0.693899	0.492652	0.693361	50	47
128	64	64	8	8	8	0.25	64	64	3	3	None	0.0001	0.688704	0.868665	0.0146199	0.977544	0.894618	0.497833	0.693476	0.501281	0.693161	50	48
64	64	128	4	8	4	0.1	128	64	3	3	None	0.0001	0.697608	0.325462	0.976608	0.0336842	0.118716	0.500835	0.693238	0.503458	0.693113	50	44
128	128	64	8	8	8	0.1	64	None	3	2	None	0.0001	0.694206	0.409359	0.584795	0.351228	0.332989	0.498095	0.69335	0.505193	0.69313	50	45
64	64	None	4	8	8	0.1	128	None	2	2	None	0.0001	0.697448	0.324907	0.950292	0.0550877	0.112311	0.498985	0.693396	0.496861	0.693226	50	36
64	64	None	8	8	8	0.25	64	128	2	3	None	0.0001	0.695932	0.330045	0.976608	0.0347368	0.116273	0.501936	0.693345	0.510754	0.693069	50	24
128	None	None	8	4	8	0.1	128	128	1	3	None	0.0001	0.698567	0.330323	0.891813	0.110526	0.138596	0.503976	0.693137	0.505249	0.693075	50	46
64	64	64	8	8	4	0.25	128	64	3	3	None	0.0001	0.70971	0.321826	1	0.000701754	0.104345	0.501488	0.693745	0.498214	0.693169	50	48
64	128	128	4	4	4	0.1	64	None	3	2	None	0.0001	0.701964	0.322762	1	0.00315789	0.11023	0.503209	0.693163	0.498652	0.69317	50	30
64	None	None	8	8	8	0.25	64	64	1	3	None	0.0001	0.698979	0.335129	0.815789	0.161754	0.166159	0.49964	0.693496	0.495315	0.693319	50	32
128	128	None	4	4	4	0.1	128	64	2	3	None	0.0001	0.695567	0.338085	0.900585	0.0842105	0.13506	0.502863	0.693148	0.506522	0.693096	50	36
128	64	None	8	4	4	0.1	64	None	2	2	None	0.0001	0.697043	0.345775	0.804094	0.190877	0.195727	0.501495	0.693298	0.503329	0.69312	50	48
64	128	64	4	4	4	0.25	64	None	3	2	None	0.0001	0.693841	0.443577	0.535088	0.423158	0.410365	0.497022	0.693674	0.507148	0.69308	50	4
128	None	None	4	4	8	0.1	128	None	1	2	None	0.0001	0.698807	0.345069	0.769006	0.202807	0.199713	0.50898	0.693061	0.507033	0.693023	50	50
128	64	128	4	8	4	0.1	64	None	3	2	None	0.0001	0.693535	0.466705	0.526316	0.451579	0.441786	0.502541	0.693176	0.502306	0.693115	50	21
128	128	64	8	8	8	0.1	64	128	3	3	None	0.0001	0.69158	0.736336	0.0906433	0.896491	0.860061	0.500345	0.693207	0.506702	0.693117	50	50
64	None	None	4	4	8	0.25	64	None	1	2	None	0.0001	0.664396	0.865277	0	1	0.894862	0.499033	0.693829	0.496992	0.693379	50	46
128	128	64	8	4	8	0.25	128	None	3	2	None	0.0001	0.698441	0.322971	0.97076	0.0161404	0.108412	0.500139	0.693454	0.506351	0.693085	50	48
64	64	64	8	4	4	0.1	128	128	3	3	None	0.0001	0.697092	0.331017	0.888889	0.107719	0.136106	0.503282	0.693171	0.506075	0.693092	50	49
64	64	64	4	4	4	0.25	128	128	3	3	None	0.0001	0.709901	0.32362	1	0	0.110265	0.5019	0.693515	0.499141	0.693166	50	48
128	None	None	8	4	8	0.1	64	128	1	3	None	0.0001	0.696677	0.341956	0.847953	0.165965	0.180464	0.506535	0.693092	0.504601	0.693072	50	47
128	128	64	8	8	8	0.25	128	128	3	3	None	0.0001	0.688756	0.862057	0	0.994737	0.887103	0.50039	0.693322	0.500321	0.693162	50	39
64	64	None	4	4	8	0.25	128	64	2	3	None	0.0001	0.687565	0.861775	0.0263158	0.964561	0.889107	0.499137	0.693495	0.497918	0.693207	50	20
128	64	None	8	4	4	0.1	128	128	2	3	None	0.0001	0.692903	0.536022	0.447368	0.553684	0.555799	0.502551	0.693151	0.499782	0.693149	50	36
128	128	None	8	8	4	0.25	64	128	2	3	None	0.0001	0.696223	0.324716	0.997076	0.0115789	0.106886	0.502652	0.693178	0.503966	0.693113	50	2
64	128	64	4	8	8	0.25	64	None	3	2	None	0.0001	0.693345	0.480328	0.564327	0.471228	0.474317	0.503759	0.693452	0.510475	0.693092	50	42
64	64	None	4	4	8	0.1	128	64	2	3	None	0.0001	0.692706	0.546885	0.51462	0.553684	0.563003	0.503137	0.693194	0.503733	0.693152	50	29
128	None	None	4	8	8	0.1	64	64	1	3	None	0.0001	0.697441	0.337222	0.865497	0.15193	0.170555	0.509704	0.693041	0.509793	0.693023	50	42
64	64	None	4	4	8	0.1	64	64	2	3	None	0.0001	0.713229	0.32138	1	0	0.103229	0.500093	0.693454	0.502213	0.693112	50	50
64	128	128	4	4	4	0.25	128	128	3	3	None	0.0001	0.698919	0.323528	1	0.000701754	0.111099	0.499766	0.693304	0.503416	0.693135	50	48
128	128	128	4	8	4	0.1	64	64	3	3	None	0.0001	0.695478	0.336386	0.97076	0.0529825	0.115119	0.501612	0.69316	0.501084	0.693141	50	36
128	None	None	4	4	8	0.25	64	None	1	2	None	0.0001	0.696659	0.37972	0.678363	0.317895	0.298721	0.507515	0.693141	0.509483	0.693005	50	47
128	128	None	8	4	4	0.1	128	64	2	3	None	0.0001	0.692832	0.548554	0.435673	0.572281	0.582714	0.499708	0.693213	0.498863	0.693145	50	43
64	128	None	8	4	4	0.25	64	None	2	2	None	0.0001	0.696865	0.329073	0.903509	0.0933333	0.126729	0.499496	0.693435	0.509491	0.693068	50	39
64	64	128	4	8	4	0.1	128	128	3	3	None	0.0001	0.704311	0.322148	1	0	0.107542	0.500662	0.693262	0.505933	0.693087	50	48
128	None	None	4	4	4	0.1	64	64	1	3	None	0.0001	0.699924	0.327809	0.894737	0.0810526	0.130203	0.511441	0.692967	0.51293	0.692936	50	48
128	128	128	4	4	4	0.1	64	None	3	2	None	0.0001	0.695811	0.346546	0.839181	0.178596	0.18559	0.500512	0.693218	0.505357	0.693102	50	47
64	128	None	4	4	4	0.25	128	64	2	3	None	0.0001	0.694402	0.397594	0.640351	0.326316	0.312301	0.50329	0.693207	0.51532	0.692996	50	48
64	64	64	8	8	8	0.25	64	64	3	3	None	0.0001	0.688153	0.857136	0.0116959	0.967368	0.887001	0.497869	0.693786	0.491935	0.693332	50	34
128	64	64	4	8	4	0.25	64	64	3	3	None	0.0001	0.69421	0.423539	0.622807	0.351579	0.347774	0.502358	0.693316	0.501706	0.693149	50	33
64	64	128	4	4	4	0.1	64	128	3	3	None	0.0001	0.698034	0.324803	0.967836	0.0487719	0.115028	0.501966	0.693177	0.501128	0.693153	50	38
64	64	None	8	8	4	0.1	128	None	2	2	None	0.0001	0.696343	0.333273	0.932749	0.0894737	0.137225	0.500789	0.693247	0.503237	0.69312	50	39
64	64	128	4	4	4	0.25	128	None	3	2	None	0.0001	0.69702	0.34924	0.812865	0.217544	0.211373	0.501499	0.693749	0.508322	0.693047	50	44
128	None	None	4	8	4	0.1	128	64	1	3	None	0.0001	0.700891	0.323835	0.976608	0.0368421	0.111211	0.506522	0.693089	0.50654	0.693088	50	50
64	128	None	4	4	8	0.25	128	128	2	3	None	0.0001	0.690792	0.788285	0.146199	0.864561	0.846938	0.500936	0.693285	0.496547	0.69322	50	49
64	64	64	8	8	8	0.1	64	None	3	2	None	0.0001	0.69125	0.706842	0.24269	0.74	0.746851	0.499855	0.693278	0.503928	0.693099	50	44
64	128	128	4	4	4	0.1	64	128	3	3	None	0.0001	0.696135	0.331787	0.935673	0.0684211	0.124078	0.504174	0.693113	0.512202	0.693037	50	48
64	None	None	8	4	4	0.25	128	128	1	3	None	0.0001	0.696193	0.369033	0.71345	0.289825	0.26985	0.501034	0.693337	0.500189	0.693262	50	48
64	64	None	4	8	4	0.25	64	64	2	3	None	0.0001	0.695834	0.349908	0.807018	0.206667	0.199662	0.50174	0.693495	0.50805	0.693047	50	34
64	128	64	8	4	4	0.25	128	64	3	3	None	0.0001	0.69304	0.5143	0.508772	0.519649	0.524747	0.5004	0.693309	0.498957	0.693176	50	48
64	None	None	8	4	4	0.1	64	None	1	2	None	0.0001	0.698315	0.38374	0.652047	0.32807	0.310351	0.508285	0.693068	0.517218	0.692751	50	46
64	64	128	4	8	8	0.1	64	64	3	3	None	0.0001	0.70548	0.322856	1	0	0.112254	0.498891	0.693336	0.504348	0.693095	50	49
128	128	128	8	8	8	0.1	128	64	3	3	None	0.0001	0.693216	0.500508	0.51462	0.501754	0.495824	0.499766	0.693288	0.503164	0.693155	50	48
128	64	None	4	4	4	0.1	64	128	2	3	None	0.0001	0.69553	0.342675	0.868421	0.147368	0.159922	0.502146	0.693176	0.504188	0.693133	50	34
128	None	None	4	8	4	0.1	64	64	1	3	None	0.0001	0.697557	0.346712	0.804094	0.198947	0.200895	0.510979	0.692969	0.512426	0.692964	50	50
64	128	64	8	4	8	0.25	128	128	3	3	None	0.0001	0.687721	0.863157	0.00584795	0.985263	0.888264	0.500039	0.693289	0.496899	0.693169	50	47
128	64	128	8	4	4	0.25	128	None	3	2	None	0.0001	0.713685	0.322105	1	0	0.107707	0.502687	0.69334	0.50412	0.693117	50	50
128	64	None	4	8	8	0.25	64	128	2	3	None	0.0001	0.699209	0.32414	1	0.000350877	0.113498	0.498972	0.693402	0.506071	0.693104	50	39
64	128	None	8	4	4	0.25	64	64	2	3	None	0.0001	0.697852	0.322809	0.991228	0.0077193	0.104962	0.501788	0.693232	0.509876	0.693027	50	42
64	None	None	8	8	4	0.1	128	128	1	3	None	0.0001	0.698324	0.352381	0.751462	0.240702	0.227436	0.504924	0.693186	0.50516	0.693102	50	50
64	None	None	4	4	8	0.1	64	None	1	2	None	0.0001	0.69804	0.359843	0.792398	0.242807	0.244575	0.504069	0.693294	0.507372	0.693125	50	43
64	64	None	8	4	4	0.25	64	None	2	2	None	0.0001	0.701619	0.321192	0.994152	0.00245614	0.100788	0.502903	0.693305	0.49655	0.693223	50	50
128	128	64	4	4	8	0.1	64	None	3	2	None	0.0001	0.700368	0.322104	0.98538	0.00842105	0.106322	0.50036	0.69324	0.499853	0.693189	50	46
128	128	128	8	8	8	0.1	64	None	3	2	None	0.0001	0.694209	0.402781	0.672515	0.337895	0.326096	0.503984	0.693176	0.508487	0.693061	50	45
64	64	128	8	4	4	0.25	64	64	3	3	None	0.0001	0.694014	0.405839	0.71345	0.301404	0.30213	0.500129	0.693272	0.499064	0.693168	50	29
64	128	None	4	4	8	0.1	128	64	2	3	None	0.0001	0.686112	0.862903	0.00584795	0.993333	0.887717	0.502144	0.69321	0.499605	0.693232	50	50
64	64	None	4	8	4	0.25	128	128	2	3	None	0.0001	0.683084	0.864191	0	0.999649	0.888425	0.499093	0.693534	0.495497	0.693214	50	40
128	64	64	8	4	4	0.1	64	64	3	3	None	0.0001	0.689962	0.827838	0.0994152	0.90386	0.871469	0.501781	0.693168	0.49722	0.693172	50	47
64	128	128	8	8	4	0.25	128	None	3	2	None	0.0001	0.68743	0.865247	0.0233918	0.976491	0.895445	0.502313	0.693489	0.497741	0.693189	50	47
64	128	None	8	8	8	0.25	64	128	2	3	None	0.0001	0.697421	0.321998	1	0.000350877	0.10475	0.50067	0.693316	0.503201	0.693136	50	48
128	128	128	4	4	8	0.1	64	None	3	2	None	0.0001	0.698266	0.324557	0.967836	0.0294737	0.112698	0.501919	0.693175	0.505498	0.693069	50	46
128	128	128	8	4	4	0.25	128	None	3	2	None	0.0001	0.693186	0.500694	0.494152	0.492632	0.494338	0.501287	0.693286	0.50129	0.693122	50	40
64	128	None	8	4	8	0.1	128	None	2	2	None	0.0001	0.692916	0.527141	0.497076	0.529825	0.535527	0.502438	0.693226	0.501372	0.693133	50	50
64	128	None	8	4	4	0.25	128	None	2	2	None	0.0001	0.689094	0.854403	0.0350877	0.955088	0.882487	0.502825	0.693284	0.499712	0.693155	50	49
128	64	64	8	8	8	0.1	64	None	3	2	None	0.0001	0.69806	0.324298	0.982456	0.0231579	0.116022	0.502004	0.693195	0.50485	0.693103	50	47
128	128	64	4	8	4	0.1	64	None	3	2	None	0.0001	0.697712	0.325454	0.953216	0.0498246	0.117313	0.502609	0.693218	0.501264	0.693163	50	35
64	64	None	4	8	4	0.25	64	128	2	3	None	0.0001	0.695198	0.341747	0.964912	0.0610526	0.119868	0.501297	0.693259	0.50195	0.693146	50	48
128	128	None	4	4	4	0.1	64	128	2	3	None	0.0001	0.69733	0.322077	1	0.00140351	0.107431	0.502254	0.693147	0.507323	0.69308	50	46
128	128	None	8	4	8	0.1	128	128	2	3	None	0.0001	0.691495	0.740896	0.166667	0.83614	0.824256	0.502041	0.693147	0.500931	0.693123	50	32
128	128	None	8	8	4	0.25	128	64	2	3	None	0.0001	0.693243	0.489049	0.491228	0.475088	0.476445	0.50276	0.693228	0.501407	0.693134	50	50
64	128	64	8	4	4	0.25	64	None	3	2	None	0.0001	0.694299	0.407696	0.646199	0.359649	0.34047	0.500999	0.6934	0.5056	0.693115	50	49
64	128	64	8	8	8	0.25	64	64	3	3	None	0.0001	0.693502	0.472755	0.561404	0.450175	0.448815	0.500289	0.693396	0.503039	0.693128	50	47
128	128	128	8	4	8	0.1	128	None	3	2	None	0.0001	0.692727	0.550994	0.423977	0.55614	0.569081	0.500478	0.693196	0.495511	0.693179	50	38
128	128	64	8	4	8	0.25	128	128	3	3	None	0.0001	0.694577	0.373296	0.780702	0.217544	0.218059	0.499101	0.693305	0.50573	0.693128	50	49
128	128	128	4	8	4	0.1	64	128	3	3	None	0.0001	0.694305	0.386106	0.774854	0.22807	0.223606	0.499717	0.693192	0.503491	0.693146	50	49
128	64	128	8	8	4	0.1	64	64	3	3	None	0.0001	0.693755	0.429446	0.637427	0.345965	0.334561	0.503614	0.693181	0.510297	0.693087	50	50
128	64	64	8	4	8	0.25	64	128	3	3	None	0.0001	0.692218	0.643604	0.30117	0.730526	0.746372	0.501038	0.693213	0.498173	0.693156	50	27
64	128	64	8	4	8	0.25	64	64	3	3	None	0.0001	0.695377	0.356593	0.789474	0.210877	0.210613	0.499903	0.693321	0.504271	0.693115	50	46
128	64	128	4	4	8	0.1	128	64	3	3	None	0.0001	0.686697	0.870092	0.00292398	0.984561	0.893201	0.498943	0.69327	0.491261	0.693357	50	48
64	128	64	8	4	8	0.25	128	64	3	3	None	0.0001	0.692648	0.577392	0.391813	0.594386	0.606044	0.500977	0.693458	0.501742	0.693091	50	47
64	128	128	8	8	4	0.25	64	64	3	3	None	0.0001	0.695475	0.336883	0.935673	0.082807	0.128454	0.501926	0.693294	0.500577	0.693168	50	47
64	128	64	8	4	8	0.1	64	None	3	2	None	0.0001	0.695767	0.362843	0.760234	0.247018	0.241809	0.502254	0.693232	0.510549	0.693038	50	27
128	64	64	4	4	8	0.1	128	None	3	2	None	0.0001	0.70927	0.32316	1	0	0.110697	0.501274	0.693233	0.500784	0.693148	50	49
128	64	128	8	8	8	0.25	128	64	3	3	None	0.0001	0.686346	0.867547	0.00584795	0.996491	0.894016	0.501558	0.693409	0.496697	0.693187	50	29
128	128	None	4	8	4	0.25	128	None	2	2	None	0.0001	0.694303	0.391748	0.675439	0.312632	0.297434	0.501113	0.6935	0.494259	0.693199	50	46
64	64	None	4	8	8	0.25	128	64	2	3	None	0.0001	0.687963	0.839341	0.0380117	0.932281	0.876701	0.49639	0.694038	0.495574	0.693232	50	31
64	128	None	4	4	8	0.1	64	None	2	2	None	0.0001	0.698792	0.324144	0.959064	0.0501754	0.114286	0.502298	0.693177	0.517648	0.692932	50	48
128	64	None	8	4	4	0.25	128	None	2	2	None	0.0001	0.696916	0.328284	0.950292	0.0522807	0.1186	0.500312	0.693413	0.497028	0.693183	50	49
128	128	64	4	4	4	0.1	128	128	3	3	None	0.0001	0.696365	0.329804	0.918129	0.0649123	0.124388	0.49992	0.693201	0.503665	0.693162	50	47
64	64	128	8	4	4	0.25	64	None	3	2	None	0.0001	0.692097	0.604199	0.412281	0.606316	0.626597	0.498456	0.693543	0.498034	0.69318	50	45
64	128	None	8	8	4	0.25	64	64	2	3	None	0.0001	0.695659	0.329946	0.982456	0.0266667	0.107279	0.502567	0.693223	0.507558	0.693097	50	41
128	128	None	4	8	8	0.1	64	128	2	3	None	0.0001	0.692949	0.532516	0.394737	0.561053	0.560644	0.500501	0.693184	0.506712	0.693139	50	50
128	128	64	4	4	4	0.1	64	None	3	2	None	0.0001	0.695972	0.336149	0.868421	0.120702	0.145485	0.50469	0.693139	0.502137	0.693125	50	46
128	64	64	8	4	4	0.25	128	None	3	2	None	0.0001	0.691191	0.706749	0.222222	0.736842	0.745575	0.500617	0.693608	0.497022	0.693249	50	35
128	64	128	8	8	4	0.25	128	128	3	3	None	0.0001	0.699444	0.322987	1	0.000350877	0.107845	0.501341	0.693332	0.498123	0.693139	50	39
128	128	None	4	4	4	0.1	128	None	2	2	None	0.0001	0.69585	0.346882	0.780702	0.193684	0.189746	0.50309	0.693148	0.509781	0.693032	50	42
128	64	None	8	4	8	0.1	64	128	2	3	None	0.0001	0.693253	0.486561	0.535088	0.484561	0.475968	0.499335	0.693188	0.502599	0.69312	50	49
128	64	None	8	8	8	0.1	64	128	2	3	None	0.0001	0.694831	0.360328	0.95614	0.0473684	0.115218	0.499969	0.69316	0.501658	0.693135	50	26
128	128	128	4	8	8	0.25	128	None	3	2	None	0.0001	0.682489	0.871956	0	0.998947	0.894933	0.499789	0.693634	0.497178	0.693347	50	49
64	128	None	4	8	8	0.1	64	64	2	3	None	0.0001	0.703789	0.322881	1	0	0.10819	0.50249	0.693209	0.50089	0.693143	50	29
64	128	None	8	8	4	0.25	64	128	2	3	None	0.0001	0.694781	0.358157	0.847953	0.163509	0.167702	0.500609	0.693282	0.496438	0.693151	50	38
128	128	None	8	8	4	0.25	128	None	2	2	None	0.0001	0.706239	0.321914	1	0	0.102998	0.500746	0.693485	0.498765	0.693178	50	43
64	64	64	8	4	4	0.1	64	64	3	3	None	0.0001	0.698802	0.323517	0.97076	0.0319298	0.108039	0.502757	0.693166	0.496153	0.693221	50	50
64	128	64	8	8	4	0.1	64	64	3	3	None	0.0001	0.693333	0.480274	0.55848	0.458947	0.460602	0.503129	0.693156	0.505994	0.693123	50	42
128	64	128	8	8	4	0.1	128	None	3	2	None	0.0001	0.696884	0.33068	0.909357	0.10807	0.136001	0.503043	0.693206	0.503106	0.69312	50	32
128	128	64	4	8	8	0.25	64	None	3	2	None	0.0001	0.694519	0.380713	0.733918	0.259649	0.26025	0.499177	0.693641	0.493784	0.693231	50	45
64	64	64	8	8	4	0.25	64	64	3	3	None	0.0001	0.690508	0.769548	0.219298	0.820351	0.814885	0.498626	0.693625	0.496537	0.693295	50	45
64	64	64	4	8	8	0.1	128	None	3	2	None	0.0001	0.665477	0.872463	0	1	0.891698	0.500835	0.693416	0.494794	0.693267	50	46
128	64	128	8	8	8	0.1	64	None	3	2	None	0.0001	0.700462	0.321419	1	0	0.104858	0.499794	0.693242	0.501479	0.693167	50	49
128	128	128	8	8	4	0.25	128	None	3	2	None	0.0001	0.69384	0.437075	0.681287	0.403509	0.39721	0.501258	0.693495	0.49845	0.693186	50	50
64	128	64	8	4	4	0.1	64	128	3	3	None	0.0001	0.696236	0.326051	0.944444	0.0403509	0.106078	0.505464	0.693118	0.503511	0.693124	50	28
64	64	64	4	8	8	0.25	128	64	3	3	None	0.0001	0.696518	0.328512	0.909357	0.0712281	0.121635	0.501522	0.693593	0.508588	0.693036	50	50
64	128	None	4	8	4	0.1	128	64	2	3	None	0.0001	0.696288	0.330551	0.915205	0.0592982	0.120337	0.501248	0.69318	0.499367	0.693146	50	39
64	64	128	4	8	4	0.1	64	None	3	2	None	0.0001	0.732495	0.323461	1	0	0.111349	0.50044	0.693285	0.498536	0.693206	50	41
64	128	None	8	8	4	0.25	64	None	2	2	None	0.0001	0.699821	0.324758	0.997076	0.00947368	0.113113	0.498972	0.693689	0.503982	0.693149	50	44
128	128	None	4	8	4	0.25	64	64	2	3	None	0.0001	0.695264	0.341359	0.915205	0.0740351	0.132522	0.501624	0.693291	0.513453	0.693052	50	42
64	64	128	8	8	8	0.25	128	None	3	2	None	0.0001	0.711916	0.322865	1	0.000701754	0.107172	0.503444	0.693684	0.506553	0.693135	50	49
64	64	128	8	8	8	0.1	128	64	3	3	None	0.0001	0.694114	0.420616	0.611111	0.378596	0.364171	0.504374	0.69316	0.508617	0.693069	50	50
64	64	64	8	8	4	0.25	64	128	3	3	None	0.0001	0.693175	0.58848	0.394737	0.598246	0.617283	0.501226	0.693396	0.500557	0.693165	50	39
64	64	None	4	4	4	0.1	128	None	2	2	None	0.0001	0.695581	0.359339	0.77193	0.238596	0.231717	0.502715	0.693195	0.509175	0.693057	50	34
64	128	64	4	4	4	0.1	128	None	3	2	None	0.0001	0.699679	0.324035	0.997076	0.0189474	0.113966	0.502418	0.693209	0.504579	0.693095	50	36
64	64	64	8	4	8	0.25	64	128	3	3	None	0.0001	0.689273	0.852117	0.0409357	0.96386	0.890291	0.501108	0.693377	0.49637	0.693181	50	46
64	64	None	4	8	4	0.1	128	64	2	3	None	0.0001	0.702254	0.32324	1	0.000701754	0.110206	0.502073	0.693201	0.497507	0.693174	50	47
64	128	None	8	8	4	0.25	128	None	2	2	None	0.0001	0.694909	0.365567	0.733918	0.247018	0.227906	0.501297	0.693445	0.508727	0.693087	50	48
64	64	64	4	4	8	0.25	128	64	3	3	None	0.0001	0.702918	0.321306	1	0	0.102916	0.501851	0.693414	0.498977	0.693214	50	50
64	128	64	4	4	8	0.25	64	None	3	2	None	0.0001	0.693034	0.513066	0.473684	0.521053	0.518703	0.499501	0.693418	0.501712	0.693148	50	41
64	64	64	4	8	4	0.25	64	None	3	2	None	0.0001	0.696582	0.336953	0.868421	0.136491	0.158628	0.500527	0.693775	0.505829	0.693106	50	48
128	64	None	4	4	4	0.1	128	128	2	3	None	0.0001	0.689438	0.850182	0.0263158	0.958596	0.886778	0.501635	0.693187	0.499195	0.693169	50	45
64	128	64	4	4	4	0.1	64	64	3	3	None	0.0001	0.694447	0.382016	0.78655	0.264561	0.258032	0.502482	0.693146	0.504801	0.693114	50	47
64	64	64	8	8	8	0.25	64	128	3	3	None	0.0001	0.694248	0.397638	0.77193	0.30386	0.301414	0.500288	0.693432	0.505082	0.693077	50	48
128	128	128	8	8	4	0.25	64	64	3	3	None	0.0001	0.687935	0.870497	0.0175439	0.985263	0.895959	0.499384	0.693319	0.498451	0.69318	50	45
128	128	None	8	8	8	0.25	64	None	2	2	None	0.0001	0.696126	0.334468	0.903509	0.117895	0.141985	0.502248	0.693427	0.505662	0.693117	50	46
128	128	None	4	4	4	0.1	64	64	2	3	None	0.0001	0.695694	0.330922	0.97076	0.0354386	0.109059	0.500067	0.693168	0.50669	0.693102	50	42
64	128	64	4	4	8	0.1	128	128	3	3	None	0.0001	0.693911	0.42426	0.640351	0.383509	0.371857	0.500595	0.693202	0.497344	0.693194	50	50
128	64	None	4	4	4	0.25	64	None	2	2	None	0.0001	0.698109	0.329403	0.906433	0.102105	0.134796	0.501609	0.693589	0.506074	0.693108	50	43
64	128	None	8	8	4	0.25	128	128	2	3	None	0.0001	0.693431	0.467939	0.482456	0.451228	0.439489	0.498075	0.693511	0.502476	0.693148	50	43
64	128	64	4	4	4	0.1	128	64	3	3	None	0.0001	0.695697	0.338763	0.891813	0.118947	0.145713	0.500426	0.693187	0.502957	0.693116	50	49
64	128	None	4	8	8	0.1	128	64	2	3	None	0.0001	0.713898	0.321342	1	0	0.105695	0.500847	0.693319	0.495774	0.693181	50	50
128	64	128	4	4	4	0.1	64	128	3	3	None	0.0001	0.698517	0.323248	1	0.00210526	0.112332	0.504241	0.69321	0.505114	0.693192	50	50
64	64	128	4	4	8	0.25	128	64	3	3	None	0.0001	0.683918	0.864446	0	0.998596	0.890564	0.496766	0.693621	0.490717	0.693279	50	47
128	128	128	4	8	4	0.1	64	None	3	2	None	0.0001	0.695337	0.35508	0.827485	0.198947	0.203865	0.500834	0.693246	0.502461	0.693132	50	31
64	64	None	8	8	4	0.1	64	64	2	3	None	0.0001	0.698921	0.323027	0.997076	0.00210526	0.109869	0.499814	0.693238	0.498452	0.693163	50	43
128	64	128	8	4	8	0.1	128	None	3	2	None	0.0001	0.686973	0.863577	0.00584795	0.992632	0.887311	0.49878	0.693331	0.492111	0.69331	50	48
64	64	128	4	4	8	0.25	64	None	3	2	None	0.0001	0.691091	0.707899	0.24269	0.747368	0.751534	0.498745	0.693798	0.497602	0.693219	50	46
128	64	64	8	4	8	0.1	64	128	3	3	None	0.0001	0.695306	0.340842	0.953216	0.06	0.118702	0.50275	0.69316	0.503485	0.693142	50	29
128	128	None	8	8	4	0.1	128	128	2	3	None	0.0001	0.69635	0.334988	0.912281	0.105614	0.142888	0.505288	0.693093	0.505208	0.693095	50	49
64	64	128	8	8	4	0.25	128	64	3	3	None	0.0001	0.687657	0.858295	0.0175439	0.977895	0.888062	0.500345	0.693471	0.503002	0.693184	50	42
128	128	64	4	4	4	0.1	64	64	3	3	None	0.0001	0.700054	0.325051	1	0	0.116217	0.501443	0.693192	0.498075	0.693173	50	49
128	64	128	4	8	8	0.1	128	128	3	3	None	0.0001	0.685065	0.870652	0	0.998947	0.895933	0.499697	0.693273	0.493921	0.693298	50	50
128	128	128	8	8	4	0.1	64	None	3	2	None	0.0001	0.694269	0.388962	0.722222	0.28807	0.277991	0.500399	0.693226	0.499376	0.69317	50	42
128	64	128	8	4	8	0.25	128	None	3	2	None	0.0001	0.695566	0.350804	0.789474	0.197193	0.191458	0.50279	0.693354	0.503618	0.693143	50	40
128	128	128	8	8	4	0.25	128	64	3	3	None	0.0001	0.699742	0.322581	1	0.00561404	0.108306	0.500974	0.693415	0.499487	0.693184	50	16
64	128	128	8	8	8	0.25	64	64	3	3	None	0.0001	0.702297	0.32125	1	0	0.103338	0.501742	0.693322	0.491226	0.693211	50	47
64	64	None	4	4	4	0.1	64	None	2	2	None	0.0001	0.693183	0.497224	0.467836	0.501754	0.498687	0.506247	0.693108	0.505155	0.693097	50	43
128	128	64	8	4	8	0.1	128	128	3	3	None	0.0001	0.695928	0.330209	0.935673	0.0575439	0.11566	0.504559	0.693111	0.501835	0.693134	50	50
64	None	None	8	8	4	0.25	128	None	1	2	None	0.0001	0.698928	0.346169	0.80117	0.198246	0.204392	0.503684	0.693607	0.506316	0.6931	50	42
64	128	64	4	4	4	0.1	128	128	3	3	None	0.0001	0.694689	0.367429	0.78655	0.210175	0.204266	0.501088	0.69316	0.503981	0.693118	50	20
64	128	None	4	4	4	0.1	128	None	2	2	None	0.0001	0.695825	0.351784	0.809942	0.202807	0.206514	0.500511	0.693257	0.50958	0.692994	50	44
64	64	None	4	4	8	0.25	64	None	2	2	None	0.0001	0.6899	0.748741	0.216374	0.768421	0.775893	0.498468	0.693774	0.501644	0.693156	50	48
64	64	128	8	8	4	0.25	64	128	3	3	None	0.0001	0.695343	0.347346	0.807018	0.187719	0.182225	0.500294	0.693399	0.499425	0.6932	50	46
128	64	None	4	8	8	0.25	64	None	2	2	None	0.0001	0.699207	0.32281	0.991228	0.00912281	0.109602	0.499988	0.693491	0.506014	0.693031	50	41
64	64	64	8	8	4	0.25	128	None	3	2	None	0.0001	0.691139	0.686134	0.292398	0.706667	0.718938	0.50182	0.694319	0.508768	0.693076	50	48
64	64	128	4	4	8	0.25	64	64	3	3	None	0.0001	0.693417	0.470711	0.54386	0.433684	0.438947	0.500692	0.693272	0.507984	0.693125	50	50
128	128	128	8	4	4	0.25	64	128	3	3	None	0.0001	0.693831	0.421199	0.701754	0.319298	0.311987	0.497804	0.693307	0.500312	0.693132	50	43
128	64	128	4	4	8	0.25	64	128	3	3	None	0.0001	0.695494	0.335592	0.950292	0.0512281	0.118397	0.50081	0.693247	0.499894	0.693184	50	29
128	None	None	4	8	4	0.25	64	None	1	2	None	0.0001	0.702399	0.326769	0.95614	0.0712281	0.128603	0.509831	0.693061	0.515558	0.692827	50	50
64	128	64	8	4	8	0.1	128	128	3	3	None	0.0001	0.699504	0.322535	0.991228	0.00526316	0.105683	0.500797	0.693235	0.497622	0.6932	50	48
128	128	128	8	8	8	0.25	128	128	3	3	None	0.0001	0.700254	0.322834	1	0.00140351	0.107191	0.500593	0.693332	0.506863	0.693088	50	42
64	128	128	8	8	4	0.1	64	64	3	3	None	0.0001	0.693509	0.460722	0.587719	0.441053	0.440305	0.500472	0.693221	0.50307	0.693086	50	41
128	128	64	4	4	4	0.25	64	128	3	3	None	0.0001	0.693061	0.516288	0.517544	0.514386	0.523228	0.498658	0.693272	0.495904	0.69318	50	47
64	128	128	4	8	8	0.25	128	128	3	3	None	0.0001	0.693307	0.478562	0.538012	0.468421	0.462453	0.500776	0.693454	0.50264	0.693136	50	50
64	128	64	8	4	4	0.1	128	128	3	3	None	0.0001	0.694767	0.36311	0.78655	0.218246	0.21109	0.500819	0.693201	0.503604	0.693141	50	49
64	64	64	8	8	8	0.1	128	128	3	3	None	0.0001	0.688312	0.861803	0.00584795	0.989123	0.889138	0.500795	0.693243	0.499018	0.693186	50	50
128	None	None	8	8	4	0.1	64	128	1	3	None	0.0001	0.698188	0.330025	0.915205	0.107719	0.139313	0.510092	0.692999	0.513764	0.692946	50	50
128	128	64	8	4	8	0.25	64	None	3	2	None	0.0001	0.699274	0.322207	0.997076	0.00175439	0.107453	0.502193	0.693335	0.502516	0.693134	50	39
128	128	None	8	4	8	0.25	64	64	2	3	None	0.0001	0.693494	0.451529	0.578947	0.436491	0.423302	0.497839	0.693346	0.494427	0.693197	50	49
64	64	128	8	4	4	0.1	64	None	3	2	None	0.0001	0.695658	0.365551	0.707602	0.26	0.249968	0.500709	0.693332	0.503404	0.69316	50	36
64	None	None	8	8	4	0.25	128	64	1	3	None	0.0001	0.704489	0.324339	0.959064	0.0322807	0.115368	0.505318	0.693389	0.505313	0.693162	50	46
64	64	128	4	4	8	0.1	128	None	3	2	None	0.0001	0.701815	0.320894	0.991228	0.0112281	0.103836	0.500903	0.693343	0.493313	0.693337	50	36
128	64	128	4	4	4	0.25	64	128	3	3	None	0.0001	0.695876	0.336618	0.903509	0.0929825	0.133355	0.501574	0.693245	0.504806	0.693146	50	48
64	128	64	4	8	4	0.1	128	None	3	2	None	0.0001	0.699452	0.32289	0.988304	0.0115789	0.110638	0.50122	0.693239	0.50215	0.693125	50	21
64	64	None	4	8	8	0.1	64	128	2	3	None	0.0001	0.693923	0.420998	0.660819	0.353333	0.342048	0.499088	0.693297	0.495772	0.693166	50	34
64	128	128	8	8	8	0.1	64	None	3	2	None	0.0001	0.70939	0.322036	1	0	0.105561	0.5038	0.693262	0.497021	0.693281	50	49
128	None	None	4	4	4	0.25	64	None	1	2	None	0.0001	0.695973	0.384468	0.704678	0.326667	0.30982	0.506867	0.693107	0.513361	0.692947	50	49
128	64	64	4	8	8	0.1	64	None	3	2	None	0.0001	0.683199	0.87368	0	0.999649	0.896567	0.499817	0.693391	0.495363	0.693299	50	46
128	64	None	4	8	4	0.25	64	None	2	2	None	0.0001	0.692859	0.548819	0.461988	0.543509	0.554799	0.502715	0.693515	0.502562	0.693153	50	32
64	64	None	8	8	4	0.1	64	None	2	2	None	0.0001	0.698475	0.324004	0.988304	0.0203509	0.110787	0.506866	0.693096	0.498458	0.693162	50	46
64	64	None	4	8	8	0.25	128	128	2	3	None	0.0001	0.687197	0.861645	0.00292398	0.991228	0.887858	0.50102	0.693755	0.493999	0.693477	50	50
128	64	64	8	8	4	0.1	128	64	3	3	None	0.0001	0.69324	0.491682	0.570175	0.49614	0.49089	0.501314	0.693209	0.503979	0.693131	50	35
128	None	None	4	8	4	0.25	64	64	1	3	None	0.0001	0.69598	0.373503	0.725146	0.292982	0.2774	0.508601	0.693057	0.505472	0.693125	50	50
64	64	None	8	4	8	0.1	64	None	2	2	None	0.0001	0.69534	0.384282	0.625731	0.31614	0.30083	0.499421	0.693353	0.499812	0.693238	50	36
64	128	64	4	8	8	0.1	128	None	3	2	None	0.0001	0.694847	0.371097	0.722222	0.255439	0.246121	0.501767	0.693233	0.509581	0.693067	50	49
64	64	64	4	8	4	0.1	64	None	3	2	None	0.0001	0.697666	0.329014	0.883041	0.116842	0.136998	0.499239	0.693329	0.505506	0.693077	50	42
64	128	None	4	8	8	0.1	128	None	2	2	None	0.0001	0.691878	0.663047	0.304094	0.687719	0.704599	0.502675	0.693208	0.497943	0.693163	50	49
128	64	128	4	4	8	0.1	128	None	3	2	None	0.0001	0.70795	0.321373	1	0	0.100982	0.500985	0.693329	0.498096	0.693237	50	45
128	128	128	8	8	8	0.25	128	None	3	2	None	0.0001	0.694044	0.413094	0.625731	0.345263	0.336055	0.499918	0.69368	0.498988	0.693177	50	48
128	None	None	8	4	8	0.1	64	None	1	2	None	0.0001	0.696697	0.369893	0.745614	0.281754	0.269885	0.509678	0.693021	0.50491	0.693114	50	47
64	64	None	4	4	8	0.1	128	128	2	3	None	0.0001	0.692314	0.597718	0.380117	0.626667	0.633672	0.500619	0.693268	0.503109	0.693136	50	43
64	64	128	8	8	8	0.25	64	None	3	2	None	0.0001	0.695233	0.36731	0.763158	0.265614	0.24918	0.501505	0.693645	0.501258	0.693122	50	50
128	64	None	8	4	8	0.1	64	None	2	2	None	0.0001	0.699101	0.322442	0.973684	0.0308772	0.105035	0.50022	0.693291	0.500756	0.693193	50	46
128	None	None	4	8	8	0.25	64	None	1	2	None	0.0001	0.692314	0.551357	0.488304	0.55614	0.565148	0.505973	0.693225	0.504105	0.693138	50	50
64	64	64	4	4	8	0.1	64	64	3	3	None	0.0001	0.7018	0.320576	1	0.000350877	0.101708	0.503305	0.693207	0.501848	0.693176	50	50
64	64	128	8	4	8	0.25	128	None	3	2	None	0.0001	0.694344	0.409094	0.678363	0.367018	0.354327	0.500167	0.693586	0.505323	0.69313	50	47
128	64	64	8	4	8	0.1	128	128	3	3	None	0.0001	0.69658	0.328048	0.935673	0.0533333	0.11875	0.500613	0.693205	0.497765	0.693212	50	33
64	128	None	4	4	4	0.1	64	128	2	3	None	0.0001	0.690858	0.784675	0.102339	0.883509	0.848271	0.50782	0.693067	0.504572	0.693171	50	48
64	64	None	4	8	4	0.1	128	128	2	3	None	0.0001	0.696982	0.326232	0.95614	0.0477193	0.112332	0.499824	0.693236	0.495243	0.693204	50	46
64	64	64	4	4	4	0.25	128	64	3	3	None	0.0001	0.694557	0.376617	0.745614	0.251228	0.238521	0.500771	0.693367	0.50395	0.693154	50	44
64	128	128	8	4	8	0.1	64	64	3	3	None	0.0001	0.697229	0.323546	0.961988	0.0238596	0.106692	0.502371	0.693157	0.49922	0.693162	50	49
128	None	None	4	8	8	0.25	128	None	1	2	None	0.0001	0.695387	0.409611	0.654971	0.371228	0.361318	0.502967	0.693433	0.502321	0.693187	50	39
64	64	None	4	4	4	0.25	64	None	2	2	None	0.0001	0.696529	0.33734	0.836257	0.137895	0.158061	0.499868	0.693695	0.503332	0.693176	50	43
128	64	64	8	4	8	0.25	64	None	3	2	None	0.0001	0.691087	0.737544	0.25731	0.770526	0.782207	0.501306	0.693331	0.501548	0.693165	50	45
128	64	128	4	4	4	0.25	64	64	3	3	None	0.0001	0.697329	0.324143	0.982456	0.0294737	0.113348	0.499674	0.693297	0.508851	0.693049	50	33
128	None	None	8	4	4	0.25	128	64	1	3	None	0.0001	0.702583	0.324046	0.982456	0.0217544	0.112535	0.50543	0.693225	0.506891	0.693114	50	48
128	128	64	8	8	8	0.1	128	128	3	3	None	0.0001	0.689546	0.865047	0	0.994386	0.892153	0.50037	0.693191	0.498647	0.69316	50	45
128	64	64	8	4	4	0.25	128	128	3	3	None	0.0001	0.695086	0.354583	0.839181	0.169123	0.181286	0.502717	0.693214	0.497185	0.693185	50	50
64	64	64	4	8	4	0.1	128	64	3	3	None	0.0001	0.688847	0.855935	0.0233918	0.98	0.886378	0.501539	0.693204	0.497357	0.693173	50	47
128	64	64	4	8	4	0.1	128	128	3	3	None	0.0001	0.694235	0.390945	0.733918	0.284561	0.265725	0.501887	0.693174	0.498305	0.693163	50	33
128	64	None	8	4	4	0.1	64	128	2	3	None	0.0001	0.690604	0.823841	0.0818713	0.924912	0.876168	0.500388	0.693187	0.49754	0.693215	50	44
128	None	None	8	4	8	0.1	64	64	1	3	None	0.0001	0.698017	0.337201	0.885965	0.145263	0.168526	0.506851	0.693081	0.508674	0.69307	50	48
128	64	128	4	4	8	0.25	64	None	3	2	None	0.0001	0.695783	0.338204	0.862573	0.114737	0.143774	0.501339	0.693368	0.501229	0.693166	50	42
64	128	None	8	8	4	0.1	128	64	2	3	None	0.0001	0.705326	0.321957	1	0	0.107403	0.50354	0.693144	0.497754	0.693247	50	49
128	64	128	8	4	8	0.25	64	64	3	3	None	0.0001	0.696883	0.323526	1	0.0140351	0.105008	0.505584	0.693164	0.499194	0.693152	50	36
64	64	64	4	4	8	0.25	128	None	3	2	None	0.0001	0.684693	0.860716	0.00292398	0.996491	0.889646	0.498362	0.693714	0.489307	0.693356	50	48
128	64	128	8	4	8	0.1	64	64	3	3	None	0.0001	0.694489	0.372442	0.766082	0.226316	0.219609	0.501683	0.693148	0.4998	0.693127	50	15
128	None	None	4	8	4	0.1	64	None	1	2	None	0.0001	0.698193	0.338647	0.850877	0.175439	0.178002	0.50773	0.693095	0.509257	0.693066	50	49
64	64	64	4	8	4	0.1	64	128	3	3	None	0.0001	0.689046	0.867784	0	0.998246	0.892183	0.502291	0.693139	0.498073	0.693156	50	39
64	128	128	4	4	8	0.1	64	None	3	2	None	0.0001	0.693329	0.480662	0.497076	0.470877	0.461392	0.503971	0.69314	0.515886	0.693072	50	50
128	128	None	4	4	4	0.25	128	64	2	3	None	0.0001	0.699554	0.322987	0.997076	0.00210526	0.105713	0.502121	0.693247	0.495902	0.693234	50	36
128	128	128	4	4	4	0.1	128	64	3	3	None	0.0001	0.693632	0.448828	0.581871	0.397895	0.386185	0.504043	0.693138	0.510021	0.693023	50	44
128	None	None	8	4	4	0.25	64	128	1	3	None	0.0001	0.697163	0.334061	0.900585	0.132281	0.149501	0.503164	0.693168	0.506833	0.693074	50	41
128	128	128	4	4	8	0.25	128	64	3	3	None	0.0001	0.693886	0.417898	0.602339	0.352632	0.342359	0.497177	0.693464	0.495122	0.693201	50	47
64	128	None	4	4	8	0.1	128	None	2	2	None	0.0001	0.689734	0.81046	0.149123	0.871579	0.850521	0.503069	0.693176	0.498766	0.693171	50	45
64	64	128	8	4	4	0.25	64	128	3	3	None	0.0001	0.696061	0.332315	0.959064	0.0635088	0.125195	0.502707	0.693187	0.510421	0.693052	50	40
128	64	64	8	8	4	0.1	64	None	3	2	None	0.0001	0.700173	0.323172	0.994152	0.00666667	0.107862	0.503274	0.693208	0.497797	0.693279	50	31
64	None	None	8	8	4	0.25	64	None	1	2	None	0.0001	0.705559	0.323828	0.964912	0.0407018	0.114801	0.509789	0.693291	0.509614	0.693044	50	50
64	64	64	4	4	8	0.1	128	None	3	2	None	0.0001	0.694181	0.440421	0.55848	0.42807	0.411416	0.502716	0.693328	0.502249	0.693168	50	46
64	128	128	4	4	8	0.25	64	64	3	3	None	0.0001	0.692804	0.565752	0.371345	0.600351	0.614084	0.499046	0.693299	0.500622	0.693143	50	43
64	128	None	4	8	4	0.1	64	128	2	3	None	0.0001	0.692622	0.593698	0.397661	0.637544	0.657923	0.501316	0.693163	0.503373	0.693113	50	34
64	64	64	8	8	4	0.25	128	128	3	3	None	0.0001	0.692637	0.581215	0.385965	0.624912	0.633375	0.500044	0.693453	0.504811	0.693113	50	42
64	128	64	8	4	8	0.25	128	None	3	2	None	0.0001	0.705328	0.323673	1	0	0.109097	0.503154	0.693337	0.501598	0.693182	50	48
128	128	64	4	4	8	0.25	128	64	3	3	None	0.0001	0.695724	0.337201	0.918129	0.103158	0.137446	0.502614	0.693188	0.49468	0.693244	50	13
128	None	None	8	4	8	0.25	128	64	1	3	None	0.0001	0.694605	0.420724	0.640351	0.385263	0.375194	0.502787	0.693245	0.504195	0.693112	50	49
64	128	None	8	8	8	0.1	128	None	2	2	None	0.0001	0.68781	0.859844	0.0146199	0.976491	0.889341	0.497024	0.693344	0.498068	0.693205	50	45
128	128	None	4	8	8	0.1	64	None	2	2	None	0.0001	0.695159	0.358382	0.833333	0.204211	0.206597	0.499839	0.693275	0.501057	0.693143	50	43
64	128	128	8	8	8	0.1	64	128	3	3	None	0.0001	0.698575	0.323274	1	0.00175439	0.110829	0.504437	0.693139	0.501169	0.693166	50	37
64	64	64	8	4	8	0.25	64	None	3	2	None	0.0001	0.699173	0.329045	0.894737	0.0996491	0.134834	0.500996	0.693537	0.48974	0.693314	50	43
128	None	None	4	4	4	0.1	128	64	1	3	None	0.0001	0.696999	0.348789	0.777778	0.218947	0.205846	0.507176	0.693082	0.511509	0.692982	50	47
64	128	None	8	4	8	0.25	64	None	2	2	None	0.0001	0.695492	0.370448	0.704678	0.284912	0.266767	0.499477	0.693683	0.501439	0.693149	50	43
64	128	None	4	4	4	0.25	64	128	2	3	None	0.0001	0.691988	0.675073	0.190058	0.801053	0.796547	0.501975	0.69316	0.50172	0.693137	50	42
128	128	64	8	4	4	0.1	128	None	3	2	None	0.0001	0.698943	0.322592	0.979532	0.0105263	0.106119	0.503381	0.693172	0.49805	0.693211	50	36
64	128	128	4	4	4	0.1	64	64	3	3	None	0.0001	0.692023	0.677029	0.230994	0.754035	0.763485	0.50021	0.693169	0.498661	0.693162	50	49
64	128	64	8	8	8	0.25	128	None	3	2	None	0.0001	0.697169	0.326229	0.935673	0.0680702	0.117995	0.500789	0.693792	0.49927	0.693201	50	49
128	None	None	4	8	4	0.1	128	128	1	3	None	0.0001	0.698655	0.32846	0.874269	0.108772	0.133398	0.50766	0.693087	0.515785	0.692944	50	48
128	64	64	8	4	4	0.25	64	64	3	3	None	0.0001	0.690155	0.82856	0.0847953	0.910175	0.872458	0.500192	0.69328	0.499353	0.693213	50	34
128	64	None	4	4	4	0.1	128	None	2	2	None	0.0001	0.6989	0.324334	0.988304	0.0164912	0.111802	0.50277	0.693186	0.497255	0.693266	50	10
128	64	None	4	8	4	0.1	128	64	2	3	None	0.0001	0.698375	0.323124	0.979532	0.0231579	0.108679	0.501652	0.693182	0.499243	0.693199	50	50
128	None	None	4	4	4	0.25	64	128	1	3	None	0.0001	0.697957	0.328561	0.891813	0.0968421	0.132875	0.503699	0.693155	0.506169	0.693087	50	42
128	128	None	4	4	4	0.25	64	64	2	3	None	0.0001	0.694489	0.370467	0.792398	0.210526	0.20519	0.499875	0.69325	0.505067	0.693142	50	43
128	128	64	4	4	4	0.25	128	None	3	2	None	0.0001	0.69422	0.402185	0.74269	0.315439	0.309944	0.498799	0.693383	0.505794	0.693102	50	25
64	128	64	8	8	4	0.1	128	64	3	3	None	0.0001	0.697955	0.324256	0.994152	0.000701754	0.112628	0.501816	0.693205	0.496862	0.693204	50	47
128	None	None	4	8	4	0.25	64	128	1	3	None	0.0001	0.71458	0.321562	1	0	0.102759	0.500594	0.693228	0.498252	0.693167	50	46
64	64	128	8	8	8	0.1	64	None	3	2	None	0.0001	0.700424	0.322364	0.997076	0.00561404	0.106578	0.500862	0.693394	0.505987	0.693066	50	47
128	64	128	4	4	4	0.25	128	128	3	3	None	0.0001	0.694176	0.393469	0.69883	0.282105	0.267202	0.499123	0.693292	0.500396	0.693166	50	47
128	128	None	8	4	4	0.1	64	None	2	2	None	0.0001	0.695841	0.343528	0.809942	0.171228	0.173834	0.502753	0.693175	0.491992	0.69328	50	47
64	None	None	8	4	4	0.1	128	None	1	2	None	0.0001	0.700985	0.345467	0.833333	0.196842	0.202234	0.509148	0.693177	0.507094	0.693121	50	49
128	64	None	4	4	8	0.25	128	128	2	3	None	0.0001	0.695256	0.352628	0.839181	0.171228	0.185381	0.500387	0.693381	0.505555	0.693105	50	29
128	64	128	4	8	4	0.25	128	64	3	3	None	0.0001	0.696414	0.325741	0.994152	0.02	0.110363	0.501198	0.693331	0.506241	0.69311	50	48
128	64	None	4	4	8	0.1	64	None	2	2	None	0.0001	0.69799	0.32686	0.935673	0.0596491	0.124369	0.5002	0.693266	0.493676	0.693317	50	43
128	128	128	8	4	4	0.25	128	64	3	3	None	0.0001	0.691213	0.782026	0.0818713	0.915789	0.872999	0.49696	0.693352	0.497141	0.693185	50	41
64	128	128	4	4	8	0.1	128	128	3	3	None	0.0001	0.697834	0.322921	1	0.00701754	0.107411	0.500503	0.693208	0.503973	0.693141	50	42
128	None	None	8	4	4	0.1	64	None	1	2	None	0.0001	0.697292	0.374134	0.733918	0.286667	0.282137	0.514786	0.692821	0.514373	0.692877	50	43
64	64	128	4	4	8	0.1	128	64	3	3	None	0.0001	0.703387	0.323311	1	0	0.11158	0.501695	0.693265	0.50152	0.693202	50	44
128	64	64	4	4	8	0.1	128	128	3	3	None	0.0001	0.694945	0.364284	0.774854	0.234737	0.224743	0.500802	0.693217	0.501017	0.693173	50	50
64	64	64	4	4	4	0.25	64	64	3	3	None	0.0001	0.699604	0.322256	0.976608	0.0175439	0.108481	0.500338	0.693416	0.496001	0.693311	50	49
128	None	None	4	4	4	0.25	128	128	1	3	None	0.0001	0.700152	0.324931	0.95614	0.0494737	0.117319	0.505953	0.693119	0.50821	0.69307	50	37
64	128	None	8	8	8	0.25	128	None	2	2	None	0.0001	0.697168	0.326718	0.976608	0.0403509	0.111756	0.503021	0.693494	0.501387	0.693163	50	38
128	64	128	8	8	4	0.25	64	64	3	3	None	0.0001	0.695943	0.329186	0.953216	0.0526316	0.111828	0.502546	0.693252	0.500654	0.693173	50	42
128	64	128	8	8	8	0.1	128	None	3	2	None	0.0001	0.699575	0.3227	0.979532	0.0192982	0.108622	0.503217	0.6932	0.503056	0.693094	50	39
64	128	64	4	8	4	0.1	64	64	3	3	None	0.0001	0.691976	0.681526	0.175439	0.802456	0.798636	0.501236	0.693208	0.506318	0.693126	50	47
128	128	128	4	8	4	0.25	64	128	3	3	None	0.0001	0.695659	0.332453	0.961988	0.0364912	0.114206	0.500118	0.693274	0.50106	0.693126	50	43
64	64	None	8	8	8	0.1	128	None	2	2	None	0.0001	0.69745	0.32813	0.932749	0.074386	0.125597	0.501316	0.693237	0.498279	0.693197	50	38
128	None	None	4	4	4	0.1	128	128	1	3	None	0.0001	0.698918	0.33421	0.795322	0.147018	0.155765	0.510086	0.692997	0.511619	0.692993	50	49
128	128	None	8	4	8	0.25	128	64	2	3	None	0.0001	0.687542	0.866706	0	0.993684	0.896646	0.497232	0.693335	0.495035	0.693217	50	46
64	64	None	8	4	4	0.1	64	64	2	3	None	0.0001	0.708051	0.323175	1	0	0.108607	0.500241	0.69326	0.50371	0.693126	50	43
64	128	128	8	4	4	0.1	128	64	3	3	None	0.0001	0.6959	0.348269	0.830409	0.193684	0.195698	0.502765	0.693179	0.509349	0.693074	50	37
128	64	64	8	4	8	0.1	128	64	3	3	None	0.0001	0.69034	0.817492	0.105263	0.898596	0.864902	0.50242	0.693179	0.49981	0.693132	50	47
64	64	128	8	4	4	0.25	128	128	3	3	None	0.0001	0.694663	0.373056	0.760234	0.23614	0.227377	0.501352	0.693295	0.499502	0.693154	50	6
64	128	128	4	4	8	0.1	128	64	3	3	None	0.0001	0.695679	0.332236	0.97076	0.04	0.113187	0.500846	0.693179	0.500324	0.693186	50	46
128	128	None	8	8	4	0.25	128	128	2	3	None	0.0001	0.69644	0.324911	0.994152	0.0182456	0.110213	0.501299	0.69329	0.499425	0.693147	50	38
128	128	None	4	4	4	0.25	64	None	2	2	None	0.0001	0.686269	0.864932	0.00584795	0.989474	0.894399	0.501651	0.69335	0.49496	0.69344	50	45
128	128	64	4	4	4	0.25	64	64	3	3	None	0.0001	0.694125	0.428891	0.616959	0.355088	0.349383	0.502661	0.693235	0.504676	0.693103	50	50
64	64	None	8	8	4	0.25	64	128	2	3	None	0.0001	0.692878	0.532489	0.48538	0.551228	0.554969	0.501441	0.693331	0.502788	0.693177	50	33
128	64	64	4	4	4	0.25	64	128	3	3	None	0.0001	0.695116	0.345492	0.935673	0.062807	0.123703	0.501864	0.693174	0.506015	0.693107	50	30
64	128	None	8	4	8	0.1	64	128	2	3	None	0.0001	0.699369	0.323083	1	0.00350877	0.104787	0.500206	0.693254	0.488912	0.693404	50	43
64	128	128	8	8	8	0.25	64	128	3	3	None	0.0001	0.693186	0.494015	0.511696	0.501754	0.489096	0.499624	0.693268	0.498151	0.693165	50	24
128	None	None	8	8	8	0.25	64	64	1	3	None	0.0001	0.692632	0.548414	0.421053	0.566667	0.566298	0.502581	0.693255	0.504073	0.693113	50	40
64	128	None	4	4	8	0.25	64	64	2	3	None	0.0001	0.701846	0.321748	1	0.000350877	0.106537	0.502791	0.69328	0.496702	0.693361	50	50
64	None	None	8	8	4	0.1	64	None	1	2	None	0.0001	0.696226	0.406321	0.646199	0.357895	0.353626	0.509172	0.693164	0.509011	0.693043	50	42
128	128	None	8	4	8	0.1	128	64	2	3	None	0.0001	0.697836	0.323604	0.991228	0.00666667	0.112047	0.503476	0.693139	0.500152	0.693164	50	45
64	64	None	4	4	4	0.1	64	128	2	3	None	0.0001	0.691442	0.750979	0.125731	0.85614	0.832904	0.498302	0.693203	0.497075	0.693188	50	34
128	128	None	4	8	4	0.1	128	128	2	3	None	0.0001	0.693057	0.511204	0.476608	0.533333	0.533475	0.500425	0.693171	0.495052	0.693146	50	41
64	64	64	8	4	8	0.25	128	64	3	3	None	0.0001	0.689713	0.824229	0.108187	0.886667	0.859501	0.500814	0.693567	0.506075	0.693177	50	50
128	128	64	4	8	4	0.1	64	64	3	3	None	0.0001	0.696827	0.324152	0.991228	0.0196491	0.10944	0.501577	0.693172	0.499966	0.693156	50	46
64	64	None	8	4	8	0.25	128	None	2	2	None	0.0001	0.692038	0.620434	0.336257	0.632982	0.643151	0.501294	0.693414	0.501925	0.693152	50	41
128	None	None	8	8	8	0.1	64	64	1	3	None	0.0001	0.69735	0.344952	0.847953	0.175439	0.192742	0.506525	0.693066	0.504425	0.693074	50	50
128	128	64	8	4	8	0.1	128	64	3	3	None	0.0001	0.698158	0.321673	0.988304	0.0122807	0.101427	0.501051	0.693228	0.49498	0.693279	50	48
128	64	128	4	4	8	0.1	64	128	3	3	None	0.0001	0.694099	0.399795	0.77193	0.237895	0.235924	0.502815	0.693148	0.50325	0.693136	50	37
128	128	None	4	8	4	0.25	64	None	2	2	None	0.0001	0.699505	0.323481	1	0.00315789	0.111538	0.499874	0.693547	0.494981	0.69324	50	49
128	128	None	8	8	8	0.1	128	64	2	3	None	0.0001	0.691441	0.733444	0.207602	0.809474	0.80339	0.499348	0.693243	0.494733	0.693192	50	45
128	None	None	8	8	8	0.1	64	None	1	2	None	0.0001	0.700405	0.328282	0.929825	0.0933333	0.13539	0.510688	0.693028	0.510151	0.693005	50	47
128	128	None	4	4	4	0.1	64	None	2	2	None	0.0001	0.706667	0.323111	1	0	0.111053	0.501697	0.693217	0.493708	0.693373	50	46
128	128	128	4	4	4	0.25	128	128	3	3	None	0.0001	0.695577	0.333586	0.935673	0.0536842	0.115302	0.500464	0.693234	0.501223	0.693156	50	48
128	128	64	8	4	8	0.1	64	None	3	2	None	0.0001	0.685685	0.868618	0	0.995789	0.893652	0.498168	0.693301	0.498648	0.693217	50	46
128	128	128	4	8	8	0.1	128	64	3	3	None	0.0001	0.690218	0.828506	0.0497076	0.950877	0.876278	0.501985	0.693172	0.499305	0.693166	50	41
128	None	None	4	8	4	0.1	128	None	1	2	None	0.0001	0.697921	0.358836	0.78655	0.244561	0.242231	0.512296	0.692899	0.521233	0.692737	50	50
64	64	64	4	4	4	0.25	64	128	3	3	None	0.0001	0.700267	0.32351	1	0	0.113924	0.503505	0.693206	0.505364	0.693089	50	40
64	128	64	8	4	8	0.25	64	128	3	3	None	0.0001	0.691082	0.788643	0.119883	0.88807	0.864769	0.500135	0.693263	0.495317	0.693189	50	47
64	None	None	8	8	4	0.1	128	None	1	2	None	0.0001	0.698159	0.367089	0.707602	0.282807	0.267092	0.50798	0.693168	0.5128	0.692948	50	47
128	128	None	4	8	4	0.25	128	64	2	3	None	0.0001	0.707342	0.322451	1	0	0.108573	0.502471	0.693353	0.498221	0.693168	50	41
64	64	128	4	4	8	0.1	64	None	3	2	None	0.0001	0.697771	0.325059	0.95614	0.0540351	0.115076	0.505338	0.693116	0.501711	0.693151	50	31
128	64	128	4	4	8	0.25	64	64	3	3	None	0.0001	0.699266	0.322715	1	0.00210526	0.110321	0.502072	0.693238	0.503286	0.6931	50	43
128	None	None	4	8	4	0.25	128	128	1	3	None	0.0001	0.702752	0.32279	1	0.0045614	0.11164	0.50578	0.693141	0.512224	0.693024	50	43
128	64	128	8	4	4	0.1	64	64	3	3	None	0.0001	0.695004	0.355051	0.80117	0.186316	0.183006	0.50036	0.69319	0.4994	0.693188	50	42
128	64	128	8	4	8	0.25	128	64	3	3	None	0.0001	0.699605	0.322796	0.994152	0.0115789	0.109827	0.503144	0.693261	0.494489	0.693284	50	35
64	None	None	8	8	4	0.25	128	128	1	3	None	0.0001	0.701585	0.325337	0.938596	0.0719298	0.121762	0.500979	0.693477	0.507217	0.69305	50	31
128	128	64	4	8	4	0.25	64	64	3	3	None	0.0001	0.687629	0.869794	0.00292398	0.994035	0.895937	0.502028	0.693327	0.497233	0.69321	50	47
64	64	128	4	4	8	0.25	64	128	3	3	None	0.0001	0.692972	0.530189	0.47076	0.535439	0.541513	0.498345	0.693312	0.494724	0.693198	50	37
128	128	None	8	8	8	0.25	64	64	2	3	None	0.0001	0.695621	0.334394	0.935673	0.0536842	0.113803	0.500087	0.693268	0.502728	0.693125	50	36
64	128	128	8	8	8	0.1	64	64	3	3	None	0.0001	0.696221	0.330552	0.932749	0.0708772	0.121074	0.500937	0.693245	0.50158	0.693189	50	36
128	None	None	4	4	4	0.1	64	None	1	2	None	0.0001	0.695959	0.39664	0.672515	0.357193	0.336106	0.512842	0.692932	0.516898	0.692862	50	50
128	128	None	4	8	8	0.1	128	128	2	3	None	0.0001	0.694451	0.375585	0.821637	0.193684	0.196576	0.500927	0.693194	0.500466	0.693161	50	42
128	64	64	4	8	4	0.25	64	None	3	2	None	0.0001	0.694057	0.411134	0.675439	0.345263	0.330934	0.498819	0.693541	0.50585	0.693102	50	48
64	128	None	8	4	8	0.25	64	64	2	3	None	0.0001	0.687091	0.865092	0.00292398	0.998246	0.894323	0.499366	0.693354	0.494781	0.693185	50	50
128	128	128	8	4	8	0.25	128	128	3	3	None	0.0001	0.684349	0.856343	0	1	0.885694	0.499093	0.693342	0.50356	0.69313	50	47
64	128	64	4	4	8	0.1	64	128	3	3	None	0.0001	0.704748	0.322372	1	0	0.107282	0.501194	0.693191	0.501529	0.693135	50	49
128	None	None	8	4	8	0.25	128	128	1	3	None	0.0001	0.700971	0.323562	0.947368	0.0410526	0.11164	0.504041	0.693192	0.510016	0.693003	50	49
64	128	128	8	8	4	0.1	128	64	3	3	None	0.0001	0.695377	0.342957	0.883041	0.094386	0.13151	0.50096	0.693206	0.497418	0.693197	50	46
128	64	64	4	8	4	0.1	128	None	3	2	None	0.0001	0.693733	0.441431	0.581871	0.432982	0.417787	0.500633	0.693247	0.505138	0.6931	50	43
128	128	64	8	4	8	0.1	64	128	3	3	None	0.0001	0.691008	0.801749	0.0877193	0.910175	0.87218	0.50232	0.693161	0.504668	0.69314	50	49
128	64	128	4	4	4	0.1	128	64	3	3	None	0.0001	0.693281	0.491766	0.561404	0.474737	0.476579	0.503983	0.693129	0.511124	0.693094	50	44
128	None	None	8	8	8	0.25	64	128	1	3	None	0.0001	0.679891	0.870148	0	1	0.892129	0.503428	0.693177	0.500962	0.693125	50	41
128	64	64	8	8	8	0.25	128	None	3	2	None	0.0001	0.698277	0.322943	0.997076	0.0161404	0.111864	0.50181	0.693666	0.504832	0.693146	50	48
64	128	None	4	4	4	0.1	64	64	2	3	None	0.0001	0.690792	0.81334	0.0760234	0.924211	0.874782	0.502341	0.693173	0.496905	0.693182	50	49
64	128	128	4	4	8	0.1	128	None	3	2	None	0.0001	0.693032	0.513232	0.479532	0.513684	0.518196	0.500563	0.693206	0.501317	0.693173	50	25
128	64	128	8	4	4	0.25	64	128	3	3	None	0.0001	0.694592	0.368987	0.798246	0.219298	0.212487	0.500064	0.693253	0.505737	0.693107	50	29
64	64	128	4	4	4	0.1	128	None	3	2	None	0.0001	0.697315	0.339664	0.845029	0.170877	0.178131	0.502067	0.693237	0.500935	0.693197	50	22
64	128	None	8	4	4	0.1	64	128	2	3	None	0.0001	0.690514	0.816081	0.0964912	0.89614	0.867794	0.501526	0.693163	0.495951	0.693202	50	35
128	None	None	8	8	4	0.25	64	64	1	3	None	0.0001	0.702258	0.32276	0.991228	0.0133333	0.109792	0.508026	0.693085	0.506039	0.693084	50	50
128	128	64	4	4	8	0.25	64	128	3	3	None	0.0001	0.694839	0.356439	0.862573	0.128421	0.156085	0.500654	0.693212	0.493935	0.69317	50	15
128	64	None	4	8	8	0.1	64	64	2	3	None	0.0001	0.68557	0.866499	0	1	0.89452	0.499841	0.693296	0.49605	0.693252	50	47
64	128	128	8	4	8	0.1	64	128	3	3	None	0.0001	0.690398	0.827534	0.0526316	0.937544	0.880684	0.501351	0.693181	0.503243	0.693155	50	50
64	None	None	8	4	4	0.25	64	None	1	2	None	0.0001	0.703072	0.325788	0.918129	0.0859649	0.1271	0.503181	0.69347	0.506403	0.693129	50	49
64	64	64	4	4	8	0.1	64	None	3	2	None	0.0001	0.689742	0.786271	0.140351	0.838596	0.82561	0.499744	0.693328	0.490624	0.693301	50	50
64	64	128	4	4	8	0.1	64	128	3	3	None	0.0001	0.695176	0.342099	0.885965	0.0915789	0.125846	0.501845	0.69314	0.506553	0.693104	50	41
64	None	None	4	4	4	0.25	64	None	1	2	None	0.0001	0.694682	0.451181	0.570175	0.44386	0.436333	0.507783	0.693181	0.51649	0.692828	50	50
64	128	None	4	4	8	0.1	64	64	2	3	None	0.0001	0.691417	0.769077	0.102339	0.867018	0.843222	0.500042	0.69326	0.496966	0.693192	50	46
128	64	128	4	8	4	0.25	64	64	3	3	None	0.0001	0.702772	0.322433	1	0.000701754	0.106813	0.501639	0.69333	0.504803	0.693121	50	34
128	128	128	8	4	8	0.1	64	None	3	2	None	0.0001	0.68762	0.868282	0	0.997544	0.893489	0.49702	0.693384	0.505244	0.693095	50	50
128	None	None	4	4	4	0.1	128	None	1	2	None	0.0001	0.698173	0.350244	0.777778	0.221053	0.218182	0.512681	0.692958	0.513821	0.692932	50	50
128	64	64	8	4	4	0.25	128	64	3	3	None	0.0001	0.693428	0.471317	0.596491	0.442807	0.446338	0.497429	0.69344	0.501121	0.693167	50	49
128	64	128	4	8	8	0.25	128	None	3	2	None	0.0001	0.691392	0.709826	0.225146	0.774737	0.772938	0.500419	0.69374	0.499258	0.69318	50	39
128	64	None	4	8	4	0.25	64	128	2	3	None	0.0001	0.691373	0.766704	0.0964912	0.907018	0.865048	0.501033	0.693272	0.500688	0.693168	50	50
128	128	None	4	4	8	0.25	128	128	2	3	None	0.0001	0.698006	0.323607	0.997076	0.00596491	0.107818	0.500138	0.693272	0.497444	0.693226	50	43
64	64	128	8	8	8	0.1	128	None	3	2	None	0.0001	0.694876	0.387876	0.695906	0.330526	0.305833	0.500631	0.693323	0.510611	0.693046	50	49
64	64	None	4	4	8	0.1	64	None	2	2	None	0.0001	0.694687	0.412818	0.628655	0.380351	0.3597	0.500555	0.693326	0.496541	0.693293	50	49
64	64	64	8	4	4	0.25	64	128	3	3	None	0.0001	0.697692	0.323391	0.991228	0.0154386	0.107851	0.501191	0.693313	0.501725	0.693122	50	45
128	None	None	8	4	4	0.1	128	None	1	2	None	0.0001	0.698865	0.342785	0.821637	0.193684	0.192456	0.512059	0.692935	0.522949	0.692687	50	48
64	64	128	4	4	4	0.25	128	128	3	3	None	0.0001	0.695095	0.359625	0.798246	0.225263	0.219065	0.499347	0.693453	0.498389	0.693145	50	48
128	64	None	8	8	4	0.1	64	128	2	3	None	0.0001	0.693631	0.449651	0.649123	0.338246	0.340325	0.50513	0.693115	0.504047	0.693131	50	48
64	64	128	4	4	4	0.1	64	64	3	3	None	0.0001	0.693125	0.503719	0.476608	0.511228	0.509841	0.502256	0.69321	0.505737	0.693111	50	41
64	64	128	8	4	8	0.1	128	64	3	3	None	0.0001	0.701303	0.323007	0.994152	0.0045614	0.109915	0.501632	0.693268	0.498076	0.693191	50	49
128	128	64	4	4	8	0.1	128	None	3	2	None	0.0001	0.700459	0.321101	0.997076	0.00315789	0.101419	0.502778	0.693179	0.495262	0.693361	50	45
128	None	None	8	4	4	0.1	64	64	1	3	None	0.0001	0.698341	0.336739	0.833333	0.157544	0.169091	0.511364	0.692979	0.515642	0.692913	50	48
128	128	64	4	8	4	0.25	128	128	3	3	None	0.0001	0.694852	0.356832	0.871345	0.14	0.160996	0.496952	0.693368	0.502362	0.693136	50	44
128	64	None	8	8	4	0.1	64	None	2	2	None	0.0001	0.693048	0.518899	0.476608	0.532632	0.5222	0.502392	0.693202	0.499064	0.693162	50	36
128	64	None	8	4	8	0.25	64	64	2	3	None	0.0001	0.699878	0.322508	0.997076	0.00526316	0.108516	0.499525	0.693547	0.505128	0.693173	50	49
128	128	None	8	8	8	0.25	64	128	2	3	None	0.0001	0.692037	0.662977	0.181287	0.822807	0.813115	0.500574	0.693213	0.504498	0.69312	50	40
128	None	None	8	8	4	0.25	64	128	1	3	None	0.0001	0.696294	0.342523	0.807018	0.17614	0.177051	0.504785	0.693128	0.509621	0.693059	50	50
64	64	128	4	4	4	0.25	64	None	3	2	None	0.0001	0.695216	0.367592	0.766082	0.261754	0.254175	0.499907	0.69345	0.503963	0.693142	50	37
128	64	128	8	4	8	0.25	64	128	3	3	None	0.0001	0.691216	0.752345	0.169591	0.83614	0.822204	0.500545	0.693294	0.495743	0.69319	50	30
128	128	128	8	4	8	0.25	128	64	3	3	None	0.0001	0.693883	0.422845	0.657895	0.372632	0.365242	0.499932	0.693291	0.498804	0.693173	50	31
64	128	None	4	8	4	0.25	64	128	2	3	None	0.0001	0.692135	0.649418	0.128655	0.827719	0.822823	0.499458	0.693248	0.49283	0.693181	50	43
128	64	None	4	4	8	0.1	64	128	2	3	None	0.0001	0.694089	0.399681	0.725146	0.303509	0.285771	0.498454	0.693189	0.500276	0.693179	50	13
128	None	None	8	4	4	0.25	128	128	1	3	None	0.0001	0.692653	0.537098	0.450292	0.550175	0.549159	0.502221	0.693248	0.503987	0.693138	50	45
64	None	None	8	8	4	0.25	64	64	1	3	None	0.0001	0.694623	0.429493	0.622807	0.402807	0.396851	0.50647	0.693152	0.508379	0.693008	50	50
64	64	64	8	8	4	0.25	64	None	3	2	None	0.0001	0.691488	0.671566	0.292398	0.695439	0.707149	0.499899	0.693763	0.500402	0.693241	50	45
128	128	64	4	8	8	0.25	128	128	3	3	None	0.0001	0.689585	0.856119	0.0116959	0.984211	0.885995	0.499835	0.693361	0.490524	0.693221	50	25
64	128	128	8	4	4	0.25	128	128	3	3	None	0.0001	0.703032	0.322616	1	0	0.107854	0.501465	0.693288	0.493333	0.693209	50	47
64	128	128	4	4	8	0.1	64	128	3	3	None	0.0001	0.697484	0.324189	0.997076	0.00912281	0.113314	0.500324	0.693174	0.502377	0.693119	50	24
64	128	None	8	4	4	0.1	128	None	2	2	None	0.0001	0.688223	0.837265	0.0555556	0.925965	0.874482	0.501597	0.693283	0.490143	0.693368	50	42
128	None	None	8	8	4	0.1	128	None	1	2	None	0.0001	0.69928	0.345957	0.795322	0.212281	0.20485	0.51026	0.69303	0.520382	0.692694	50	48
128	64	128	4	4	8	0.25	128	64	3	3	None	0.0001	0.698897	0.322404	1	0.00280702	0.106182	0.503036	0.693226	0.501798	0.693178	50	50
128	64	128	4	8	4	0.25	128	128	3	3	None	0.0001	0.692874	0.539969	0.520468	0.54807	0.557053	0.498889	0.693429	0.506663	0.693089	50	29
64	128	None	4	8	4	0.25	64	64	2	3	None	0.0001	0.69257	0.58635	0.345029	0.632281	0.638318	0.498558	0.693328	0.494282	0.693219	50	38
64	64	None	4	4	8	0.1	64	128	2	3	None	0.0001	0.682064	0.868986	0	1	0.894215	0.50001	0.69331	0.50928	0.693062	50	50
64	64	None	4	8	8	0.25	64	128	2	3	None	0.0001	0.684099	0.87802	0	1	0.897723	0.499693	0.693474	0.498755	0.693244	50	42
64	64	None	4	8	4	0.25	64	None	2	2	None	0.0001	0.689905	0.786066	0.216374	0.810526	0.813786	0.503004	0.69365	0.500415	0.693148	50	47
64	128	None	4	8	8	0.25	64	None	2	2	None	0.0001	0.697337	0.325758	0.950292	0.0554386	0.114877	0.498681	0.693777	0.502607	0.693131	50	36
128	None	None	8	8	8	0.1	128	None	1	2	None	0.0001	0.700076	0.335196	0.868421	0.155789	0.167542	0.512733	0.692914	0.51544	0.692865	50	50
64	128	64	8	8	8	0.1	64	128	3	3	None	0.0001	0.693105	0.505523	0.48538	0.502456	0.508409	0.499952	0.693204	0.503861	0.693127	50	49
128	64	64	8	8	8	0.1	128	64	3	3	None	0.0001	0.699169	0.322779	1	0.000701754	0.10722	0.501372	0.693225	0.505527	0.6931	50	35
128	128	128	8	4	8	0.1	64	64	3	3	None	0.0001	0.70088	0.322455	1	0	0.107605	0.503045	0.693161	0.49401	0.693305	50	27
64	128	None	8	8	8	0.25	64	64	2	3	None	0.0001	0.714048	0.32314	1	0	0.108381	0.500508	0.693396	0.503362	0.693152	50	49
64	64	128	8	4	8	0.25	64	64	3	3	None	0.0001	0.691325	0.721895	0.283626	0.764211	0.77291	0.499221	0.693332	0.496882	0.693204	50	31
128	None	None	8	8	8	0.25	128	None	1	2	None	0.0001	0.695305	0.405862	0.619883	0.361754	0.351451	0.505094	0.693385	0.502549	0.693147	50	49
128	64	128	8	4	4	0.1	64	None	3	2	None	0.0001	0.698471	0.326	0.959064	0.0480702	0.11909	0.50192	0.693217	0.501887	0.69314	50	27
128	64	None	8	4	8	0.1	128	128	2	3	None	0.0001	0.696013	0.33019	0.947368	0.0575439	0.117973	0.501133	0.693154	0.501558	0.693141	50	38
128	64	None	4	4	8	0.1	128	64	2	3	None	0.0001	0.703382	0.321805	1	0	0.102466	0.505206	0.693113	0.498884	0.693293	50	35
128	None	None	4	8	4	0.25	128	None	1	2	None	0.0001	0.699415	0.334243	0.885965	0.12386	0.157841	0.50279	0.693386	0.512062	0.692969	50	47
64	64	64	8	4	4	0.25	64	64	3	3	None	0.0001	0.69856	0.323868	0.953216	0.0392982	0.110429	0.502637	0.693285	0.498449	0.693177	50	50
128	128	64	8	4	4	0.25	64	64	3	3	None	0.0001	0.689895	0.837414	0.105263	0.909123	0.875843	0.500609	0.693217	0.496842	0.693208	50	27
64	64	64	8	8	4	0.1	128	64	3	3	None	0.0001	0.69362	0.455982	0.608187	0.41614	0.41792	0.504683	0.69316	0.511481	0.693039	50	48
64	64	None	4	4	4	0.1	64	64	2	3	None	0.0001	0.689083	0.85316	0.0380117	0.976842	0.88905	0.501421	0.693195	0.504608	0.693136	50	49
64	64	128	8	4	4	0.25	128	64	3	3	None	0.0001	0.699481	0.322162	0.994152	0.0077193	0.107133	0.501277	0.693306	0.495954	0.693183	50	42
64	128	128	8	4	8	0.25	64	None	3	2	None	0.0001	0.693017	0.512982	0.482456	0.523509	0.526543	0.502416	0.69333	0.506477	0.693098	50	49
64	64	None	8	4	8	0.1	64	128	2	3	None	0.0001	0.702298	0.322165	1	0	0.108877	0.501874	0.693223	0.501135	0.69318	50	48
128	None	None	8	4	4	0.1	128	64	1	3	None	0.0001	0.698968	0.3252	0.953216	0.0610526	0.121332	0.51203	0.692984	0.510574	0.693013	50	46
64	128	128	4	4	8	0.25	64	128	3	3	None	0.0001	0.700612	0.322142	1	0.00140351	0.106879	0.501215	0.693292	0.496919	0.693232	50	36
64	64	128	8	8	8	0.25	128	64	3	3	None	0.0001	0.693958	0.410898	0.69883	0.344912	0.326786	0.49648	0.693633	0.502847	0.693171	50	33
64	64	128	4	8	4	0.25	128	64	3	3	None	0.0001	0.694728	0.372563	0.72807	0.254386	0.243202	0.501718	0.693544	0.500465	0.693174	50	49
128	128	None	4	4	8	0.1	64	None	2	2	None	0.0001	0.697807	0.32609	0.950292	0.0449123	0.116636	0.502872	0.69318	0.496602	0.693278	50	50
64	128	64	4	4	8	0.1	64	None	3	2	None	0.0001	0.689831	0.80766	0.122807	0.850877	0.842906	0.500469	0.693228	0.503319	0.693142	50	38
64	64	128	4	8	4	0.25	64	64	3	3	None	0.0001	0.694317	0.407078	0.690058	0.324211	0.324504	0.499663	0.693398	0.500651	0.693157	50	48
128	None	None	8	8	8	0.25	64	None	1	2	None	0.0001	0.695745	0.375121	0.69883	0.302807	0.282024	0.503164	0.693352	0.506995	0.693095	50	41
64	64	None	4	8	8	0.1	128	64	2	3	None	0.0001	0.695515	0.347072	0.824561	0.175789	0.180506	0.501568	0.693222	0.496602	0.69322	50	40
128	128	64	4	4	4	0.25	128	128	3	3	None	0.0001	0.694499	0.373438	0.751462	0.242456	0.228854	0.500976	0.69322	0.49904	0.69315	50	49
128	64	128	4	4	8	0.1	64	64	3	3	None	0.0001	0.690042	0.825446	0.0760234	0.922105	0.876948	0.498374	0.693206	0.499953	0.693182	50	44
128	128	None	4	4	8	0.1	128	64	2	3	None	0.0001	0.6901	0.831656	0.0584795	0.934737	0.878999	0.497766	0.693238	0.505117	0.693108	50	47
64	64	None	8	4	4	0.25	128	None	2	2	None	0.0001	0.697362	0.335958	0.874269	0.147018	0.160257	0.501197	0.693584	0.500109	0.693166	50	50
128	64	64	4	4	8	0.25	64	128	3	3	None	0.0001	0.700185	0.323477	1	0	0.107278	0.502454	0.693301	0.507854	0.693064	50	50
128	None	None	8	8	4	0.1	64	64	1	3	None	0.0001	0.69451	0.41209	0.637427	0.377193	0.363789	0.501386	0.693192	0.506643	0.693103	50	47
128	128	None	8	4	8	0.25	64	128	2	3	None	0.0001	0.691684	0.721308	0.140351	0.876491	0.85252	0.501012	0.693285	0.503019	0.693144	50	47
128	128	64	8	4	8	0.25	64	128	3	3	None	0.0001	0.693062	0.518569	0.491228	0.529123	0.531102	0.499106	0.693313	0.504339	0.693153	50	45
64	None	None	4	8	8	0.25	64	64	1	3	None	0.0001	0.702056	0.323689	0.929825	0.0652632	0.114406	0.505002	0.693283	0.49251	0.693506	50	50
128	128	64	8	8	8	0.25	64	None	3	2	None	0.0001	0.695523	0.34929	0.836257	0.182105	0.186281	0.504443	0.693254	0.505138	0.693096	50	50
128	64	None	8	4	8	0.1	128	64	2	3	None	0.0001	0.687814	0.871111	0.00584795	0.994737	0.897649	0.500398	0.693233	0.499656	0.693203	50	50
128	None	None	8	4	8	0.1	128	None	1	2	None	0.0001	0.698406	0.352805	0.795322	0.225614	0.224994	0.510348	0.692999	0.509501	0.692994	50	43
64	128	128	4	8	4	0.25	128	None	3	2	None	0.0001	0.696369	0.330331	0.915205	0.0814035	0.125875	0.501866	0.693469	0.498331	0.693193	50	48
64	128	None	4	4	8	0.1	128	128	2	3	None	0.0001	0.692954	0.532154	0.494152	0.552281	0.560162	0.50132	0.693182	0.50023	0.693186	50	41
64	None	None	4	8	4	0.25	64	None	1	2	None	0.0001	0.699573	0.341209	0.833333	0.167368	0.185747	0.50147	0.69363	0.505825	0.693101	50	46
64	64	None	8	4	4	0.25	128	128	2	3	None	0.0001	0.69971	0.322742	0.997076	0.00596491	0.109685	0.502783	0.693286	0.500113	0.693192	50	30
64	None	None	4	8	8	0.1	64	128	1	3	None	0.0001	0.689303	0.766071	0.233918	0.791579	0.795232	0.505579	0.693123	0.502331	0.69318	50	37
128	64	128	4	4	8	0.1	64	None	3	2	None	0.0001	0.705142	0.323632	1	0.000701754	0.109407	0.501072	0.693251	0.496461	0.693277	50	50
128	64	None	4	8	4	0.25	64	64	2	3	None	0.0001	0.694109	0.400237	0.748538	0.280351	0.277213	0.503172	0.693217	0.505238	0.693091	50	27
64	128	64	4	4	8	0.25	128	None	3	2	None	0.0001	0.69447	0.40035	0.736842	0.324561	0.325177	0.498034	0.693593	0.49931	0.693167	50	20
64	128	128	8	4	8	0.1	128	128	3	3	None	0.0001	0.70617	0.323057	1	0	0.111987	0.503791	0.693146	0.495835	0.693286	50	40
128	None	None	4	4	4	0.25	128	None	1	2	None	0.0001	0.700107	0.334889	0.847953	0.152632	0.163714	0.510157	0.693099	0.514155	0.692885	50	49
64	128	None	4	8	4	0.25	128	64	2	3	None	0.0001	0.692474	0.615318	0.324561	0.658596	0.67434	0.501189	0.693333	0.503835	0.693126	50	47
128	128	64	4	8	4	0.25	64	None	3	2	None	0.0001	0.694115	0.398101	0.690058	0.303509	0.288555	0.502947	0.693317	0.500823	0.693151	50	45
64	128	None	8	8	4	0.1	128	None	2	2	None	0.0001	0.694478	0.39733	0.663743	0.342807	0.321465	0.502177	0.69324	0.496051	0.693279	50	37
128	64	128	8	8	8	0.1	128	128	3	3	None	0.0001	0.691446	0.725098	0.230994	0.763158	0.774056	0.499716	0.693259	0.495304	0.693183	50	41
128	None	None	4	8	4	0.25	128	64	1	3	None	0.0001	0.693288	0.492704	0.540936	0.484561	0.492904	0.504873	0.693169	0.506751	0.693148	50	45
128	64	64	4	8	4	0.1	64	128	3	3	None	0.0001	0.688737	0.8628	0	0.995789	0.891296	0.500376	0.693177	0.503745	0.693133	50	42
64	None	None	4	8	4	0.1	128	None	1	2	None	0.0001	0.680729	0.860952	0.0584795	0.944561	0.883301	0.51227	0.693064	0.503766	0.69327	50	50
64	64	None	8	4	8	0.25	64	None	2	2	None	0.0001	0.691758	0.642497	0.312865	0.665965	0.675914	0.496956	0.693745	0.496372	0.693226	50	49
64	128	None	4	4	8	0.1	64	128	2	3	None	0.0001	0.698561	0.322641	1	0.000701754	0.108467	0.502732	0.693151	0.496621	0.693272	50	40
128	64	None	8	4	4	0.25	64	64	2	3	None	0.0001	0.688967	0.861558	0.0233918	0.967368	0.895847	0.500116	0.693321	0.487796	0.693278	50	49
128	64	128	8	8	8	0.25	128	None	3	2	None	0.0001	0.691816	0.667011	0.339181	0.71193	0.721576	0.501429	0.693444	0.499728	0.693169	50	46
64	64	128	4	8	4	0.1	64	128	3	3	None	0.0001	0.69509	0.35744	0.839181	0.190877	0.198881	0.500221	0.693215	0.503671	0.693123	50	47
128	None	None	8	8	4	0.1	64	None	1	2	None	0.0001	0.697756	0.35095	0.789474	0.227719	0.219267	0.509188	0.693021	0.517025	0.692862	50	50
64	64	None	8	4	4	0.1	128	128	2	3	None	0.0001	0.69504	0.36268	0.78655	0.235789	0.22627	0.501997	0.693155	0.490306	0.693285	50	33
64	64	64	4	4	8	0.1	128	128	3	3	None	0.0001	0.704846	0.32276	1	0	0.108827	0.502748	0.693291	0.504031	0.693125	50	49
64	64	128	8	8	4	0.1	64	64	3	3	None	0.0001	0.698236	0.323261	0.976608	0.0147368	0.107796	0.50183	0.693186	0.498754	0.693158	50	46
64	None	None	8	4	8	0.1	128	None	1	2	None	0.0001	0.696931	0.390721	0.666667	0.344912	0.326542	0.509089	0.693116	0.503331	0.693177	50	50
64	64	None	4	4	4	0.1	128	128	2	3	None	0.0001	0.697821	0.323591	0.973684	0.0315789	0.109487	0.501542	0.693201	0.49166	0.693273	50	49
128	None	None	8	4	4	0.1	64	128	1	3	None	0.0001	0.696728	0.344971	0.789474	0.186667	0.189904	0.513374	0.692957	0.510566	0.693003	50	50
128	64	None	8	4	8	0.25	128	128	2	3	None	0.0001	0.692041	0.676817	0.289474	0.734035	0.749967	0.501105	0.693226	0.501228	0.693136	50	49
128	128	128	4	8	4	0.1	128	64	3	3	None	0.0001	0.695166	0.360169	0.777778	0.230877	0.222892	0.502882	0.693188	0.497688	0.693205	50	30
64	128	None	4	4	4	0.25	128	128	2	3	None	0.0001	0.69218	0.648452	0.266082	0.70807	0.718968	0.503648	0.693195	0.494909	0.693201	50	50
128	None	None	8	8	4	0.25	128	None	1	2	None	0.0001	0.696024	0.387814	0.725146	0.321754	0.31551	0.506628	0.693259	0.520092	0.692808	50	45
128	64	64	8	4	8	0.25	128	64	3	3	None	0.0001	0.695702	0.339928	0.865497	0.13193	0.152262	0.502061	0.693242	0.502649	0.693128	50	36
128	128	None	8	4	8	0.1	64	64	2	3	None	0.0001	0.693737	0.428457	0.684211	0.354386	0.346584	0.500323	0.693167	0.498766	0.693179	50	26
64	64	None	4	4	8	0.1	128	None	2	2	None	0.0001	0.684868	0.860706	0.0204678	0.986667	0.88691	0.501957	0.693308	0.500202	0.693224	50	50
64	None	None	8	8	8	0.25	128	128	1	3	None	0.0001	0.702006	0.324756	0.938596	0.0480702	0.116627	0.500787	0.693531	0.497082	0.693517	50	45
64	128	64	4	8	4	0.25	64	None	3	2	None	0.0001	0.69141	0.677404	0.27193	0.709474	0.716228	0.503001	0.69362	0.5044	0.69314	50	49
64	64	None	4	4	8	0.25	128	None	2	2	None	0.0001	0.695481	0.367854	0.695906	0.273684	0.254372	0.501978	0.693673	0.494037	0.693261	50	44
128	None	None	8	8	4	0.25	128	128	1	3	None	0.0001	0.700018	0.324925	0.964912	0.0540351	0.120072	0.50769	0.693096	0.510567	0.693018	50	50
128	64	128	4	8	4	0.1	128	None	3	2	None	0.0001	0.693097	0.510243	0.494152	0.519649	0.518182	0.503828	0.693174	0.507693	0.693089	50	50
128	128	128	4	8	4	0.25	128	None	3	2	None	0.0001	0.694899	0.364333	0.80117	0.226667	0.223013	0.503355	0.693312	0.500285	0.693203	50	46
128	64	128	8	4	8	0.1	64	128	3	3	None	0.0001	0.695034	0.352458	0.845029	0.165614	0.173933	0.504516	0.693145	0.510804	0.693081	50	48
128	None	None	8	8	8	0.25	128	64	1	3	None	0.0001	0.697908	0.336402	0.850877	0.147018	0.162512	0.501516	0.693358	0.502248	0.69316	50	49
64	64	None	8	8	4	0.1	128	64	2	3	None	0.0001	0.694661	0.383986	0.707602	0.313333	0.293413	0.502309	0.693224	0.514355	0.693057	50	19
128	64	64	8	4	8	0.25	128	128	3	3	None	0.0001	0.698572	0.322893	0.991228	0.00491228	0.10649	0.501788	0.693251	0.499135	0.693179	50	43
128	128	128	8	4	8	0.1	64	128	3	3	None	0.0001	0.695643	0.330607	0.973684	0.0242105	0.113565	0.501176	0.693159	0.498576	0.693198	50	36
128	64	64	4	4	8	0.25	128	128	3	3	None	0.0001	0.700615	0.320919	0.997076	0.000350877	0.101771	0.501377	0.693299	0.508664	0.693057	50	40
128	None	None	8	4	8	0.25	64	None	1	2	None	0.0001	0.698925	0.342629	0.809942	0.188772	0.191138	0.505852	0.693197	0.515791	0.692864	50	43
64	None	None	8	8	8	0.1	128	64	1	3	None	0.0001	0.700227	0.329569	0.880117	0.115088	0.139965	0.501755	0.693307	0.496016	0.693385	50	49
64	None	None	4	8	4	0.25	64	64	1	3	None	0.0001	0.682975	0.837562	0.116959	0.872982	0.85554	0.502963	0.693462	0.504038	0.693148	50	47
128	64	64	4	4	8	0.1	64	64	3	3	None	0.0001	0.691209	0.704323	0.245614	0.729825	0.742362	0.501517	0.693232	0.504925	0.693125	50	34
128	128	128	8	4	4	0.1	64	64	3	3	None	0.0001	0.697316	0.324617	0.994152	0.0122807	0.109086	0.503112	0.693124	0.49656	0.693178	50	49
128	None	None	8	4	4	0.1	128	128	1	3	None	0.0001	0.697785	0.330223	0.897661	0.111228	0.140665	0.508729	0.693052	0.509643	0.693018	50	47
128	64	None	4	4	4	0.1	128	64	2	3	None	0.0001	0.690194	0.809553	0.122807	0.876491	0.851313	0.502567	0.693194	0.494855	0.693229	50	46
64	None	None	4	8	4	0.25	128	64	1	3	None	0.0001	0.704785	0.324396	0.988304	0.0129825	0.112611	0.505323	0.693295	0.502161	0.693417	50	46
128	None	None	8	4	4	0.25	64	None	1	2	None	0.0001	0.696899	0.360091	0.745614	0.25193	0.243349	0.50476	0.693275	0.514031	0.692934	50	44
128	128	128	8	8	8	0.1	128	128	3	3	None	0.0001	0.697512	0.322639	0.979532	0.0126316	0.107413	0.50207	0.693225	0.500135	0.693212	50	47
128	None	None	4	8	8	0.25	64	128	1	3	None	0.0001	0.687412	0.860524	0.0438596	0.942456	0.886553	0.504463	0.693154	0.498543	0.693222	50	34
128	None	None	8	4	4	0.25	128	None	1	2	None	0.0001	0.696584	0.386996	0.643275	0.326667	0.314299	0.510137	0.693039	0.514952	0.692899	50	48
64	None	None	8	8	8	0.25	64	128	1	3	None	0.0001	0.692147	0.563341	0.406433	0.552632	0.568608	0.505172	0.693194	0.498466	0.693283	50	40
128	128	64	4	8	4	0.1	128	128	3	3	None	0.0001	0.70992	0.32185	1	0	0.105267	0.500285	0.693215	0.494453	0.693195	50	46
64	128	64	8	8	4	0.25	128	None	3	2	None	0.0001	0.699203	0.323501	0.95614	0.0329825	0.112533	0.503526	0.693531	0.496298	0.693276	50	44
128	None	None	8	4	8	0.25	128	None	1	2	None	0.0001	0.694659	0.434998	0.628655	0.413333	0.405825	0.501272	0.693497	0.496568	0.693282	50	38
128	64	64	8	4	8	0.25	64	64	3	3	None	0.0001	0.695366	0.34454	0.839181	0.156842	0.162048	0.50008	0.693272	0.497606	0.693192	50	40
64	128	128	8	8	4	0.1	64	None	3	2	None	0.0001	0.693483	0.464315	0.552632	0.457895	0.452517	0.49669	0.693471	0.49781	0.693188	50	23
128	None	None	8	8	4	0.1	128	64	1	3	None	0.0001	0.699493	0.327201	0.915205	0.0936842	0.130642	0.507207	0.693071	0.513341	0.692914	50	45
128	128	128	8	8	4	0.25	64	128	3	3	None	0.0001	0.692411	0.625011	0.263158	0.707719	0.721959	0.500172	0.693258	0.504438	0.693116	50	49
128	64	None	8	4	8	0.1	128	None	2	2	None	0.0001	0.698018	0.325898	0.97076	0.0522807	0.117372	0.505712	0.69311	0.495361	0.693281	50	22
64	None	None	4	8	8	0.25	64	128	1	3	None	0.0001	0.689879	0.717019	0.269006	0.730877	0.738905	0.501045	0.693429	0.495682	0.693351	50	30
64	128	None	8	4	8	0.1	128	128	2	3	None	0.0001	0.695957	0.331298	0.95614	0.0582456	0.121711	0.503317	0.693157	0.503125	0.693129	50	44
128	None	None	8	8	4	0.1	128	128	1	3	None	0.0001	0.698497	0.328797	0.874269	0.101053	0.135164	0.507331	0.693081	0.510386	0.693072	50	47
64	None	None	8	8	8	0.25	64	None	1	2	None	0.0001	0.685417	0.787565	0.201754	0.805263	0.809628	0.505603	0.693511	0.495212	0.693638	50	49
64	None	None	8	8	8	0.25	128	64	1	3	None	0.0001	0.702916	0.326763	0.935673	0.0852632	0.128384	0.501992	0.693569	0.500246	0.693326	50	35
128	None	None	8	8	4	0.25	64	None	1	2	None	0.0001	0.697358	0.3434	0.839181	0.185263	0.189486	0.50649	0.693147	0.514622	0.692944	50	44
128	128	None	8	4	8	0.1	128	None	2	2	None	0.0001	0.696602	0.329552	0.932749	0.0649123	0.125668	0.504285	0.693139	0.504608	0.693122	50	50
64	None	None	8	8	4	0.1	64	64	1	3	None	0.0001	0.683766	0.834499	0.134503	0.875789	0.856886	0.510535	0.692969	0.501874	0.693255	50	50
64	None	None	8	4	4	0.25	64	64	1	3	None	0.0001	0.699376	0.339422	0.792398	0.183509	0.181513	0.503526	0.693238	0.501284	0.693206	50	44
128	None	None	8	8	4	0.25	128	64	1	3	None	0.0001	0.699872	0.327718	0.906433	0.0975439	0.133715	0.506693	0.69315	0.513792	0.692881	50	46
128	None	None	4	8	8	0.25	128	128	1	3	None	0.0001	0.691359	0.670187	0.304094	0.68	0.701197	0.504564	0.693202	0.505806	0.693123	50	41
128	128	128	8	4	4	0.1	64	None	3	2	None	0.0001	0.695542	0.347756	0.842105	0.182105	0.181246	0.504393	0.693161	0.503716	0.693133	50	38
128	None	None	8	8	8	0.1	128	128	1	3	None	0.0001	0.6971	0.339962	0.809942	0.156491	0.17044	0.503722	0.693155	0.502412	0.693156	50	38
128	None	None	4	8	8	0.1	128	None	1	2	None	0.0001	0.698346	0.35065	0.807018	0.218947	0.216629	0.503462	0.693315	0.502435	0.693196	50	40
128	64	None	4	4	4	0.1	64	64	2	3	None	0.0001	0.695825	0.344177	0.839181	0.155088	0.167532	0.503196	0.693183	0.496604	0.693204	50	46
64	64	64	4	4	8	0.25	64	64	3	3	None	0.0001	0.687929	0.865633	0.0438596	0.967018	0.889051	0.5027	0.693442	0.498429	0.693189	50	50
128	None	None	8	8	8	0.25	128	128	1	3	None	0.0001	0.6945	0.412297	0.637427	0.383509	0.361868	0.499408	0.693413	0.499543	0.693178	50	42
128	128	None	8	4	8	0.1	64	None	2	2	None	0.0001	0.697201	0.325004	0.944444	0.0596491	0.113121	0.502878	0.693174	0.495538	0.693243	50	24
128	128	128	4	4	8	0.1	128	None	3	2	None	0.0001	0.696079	0.341546	0.850877	0.144211	0.164748	0.500563	0.69322	0.497313	0.693197	50	42
128	None	None	8	4	4	0.25	64	64	1	3	None	0.0001	0.691691	0.617024	0.350877	0.632281	0.640499	0.505966	0.693101	0.498043	0.693288	50	48
64	None	None	4	8	8	0.25	128	64	1	3	None	0.0001	0.698084	0.341624	0.78655	0.187719	0.18669	0.503664	0.693391	0.498677	0.693238	50	50
128	128	64	8	8	4	0.1	128	None	3	2	None	0.0001	0.691817	0.671995	0.254386	0.730175	0.733208	0.504735	0.693142	0.503091	0.693133	50	34
128	None	None	8	4	8	0.25	64	128	1	3	None	0.0001	0.697485	0.325046	0.950292	0.0477193	0.114182	0.503117	0.693169	0.495435	0.693264	50	48
64	None	None	8	4	8	0.25	64	128	1	3	None	0.0001	0.693381	0.498456	0.488304	0.51193	0.49986	0.506391	0.693231	0.506708	0.693126	50	29
64	None	None	4	8	4	0.1	128	64	1	3	None	0.0001	0.702809	0.323976	0.967836	0.0403509	0.115534	0.508409	0.693058	0.503942	0.693217	50	50

## Sheet: S6 Table
S6 Table: Results of training 1,356 CNN models on all genotypes upstream and downstream regions to predict down DEGs vs no DEGs. The hyperparameter values of each model, as well as the training and test results are provided.
conv1_filters	conv2_filters	conv3_filters	conv_width	pool_width	pool_stride	dropout	dense1_units	dense2_units	conv_layers	dense_layers	shuffle	learning_rate	loss	accuracy	cluster0	cluster1	auc_test	auc_model	loss_model	auc_val_model	loss_val_model	epochs	best_epoch
64	None	None	4	8	4	0.25	64	128	1	3	None	0.0001	0.713439	0.321189	1	0.000350877	0.0995655	0.502827	0.693339	0.499831	0.693269	50	44
64	64	None	4	8	4	0.25	128	64	2	3	None	0.0001	0.694248	0.38768	0.739683	0.284561	0.272237	0.502254	0.693425	0.503777	0.69312	50	50
64	None	None	8	8	4	0.25	64	128	1	3	None	0.0001	0.700676	0.327749	0.88254	0.110526	0.133559	0.503613	0.693249	0.503048	0.693189	50	49
128	128	128	4	4	8	0.1	64	128	3	3	None	0.0001	0.694902	0.355698	0.942857	0.0561404	0.112123	0.502204	0.693135	0.502215	0.693146	50	9
64	None	None	4	8	8	0.25	128	128	1	3	None	0.0001	0.70021	0.329728	0.873016	0.130175	0.140283	0.503086	0.6933	0.508791	0.693075	50	47
128	128	None	4	8	4	0.25	64	128	2	3	None	0.0001	0.693958	0.409033	0.720635	0.28807	0.279851	0.501844	0.693236	0.50041	0.693146	50	28
128	128	64	4	8	8	0.25	128	None	3	2	None	0.0001	0.692659	0.563139	0.425397	0.575789	0.590344	0.498507	0.693769	0.504063	0.693128	50	47
64	None	None	4	8	8	0.1	64	64	1	3	None	0.0001	0.697057	0.36839	0.695238	0.281053	0.267688	0.503611	0.693258	0.507873	0.693062	50	49
64	128	64	8	8	8	0.1	64	64	3	3	None	0.0001	0.695007	0.35068	0.879365	0.110877	0.13933	0.501595	0.693179	0.50507	0.693109	50	40
64	128	None	8	8	8	0.1	128	128	2	3	None	0.0001	0.696681	0.325453	0.965079	0.0589474	0.110013	0.499115	0.693281	0.504648	0.693089	50	48
64	None	None	8	4	8	0.25	64	64	1	3	None	0.0001	0.697142	0.371208	0.660317	0.285263	0.270352	0.503262	0.693333	0.512021	0.692957	50	41
128	128	64	8	8	4	0.25	64	64	3	3	None	0.0001	0.694104	0.400978	0.720635	0.280702	0.26773	0.502935	0.693219	0.502829	0.693133	50	50
64	128	128	4	4	8	0.25	128	None	3	2	None	0.0001	0.667215	0.878659	0	1	0.902267	0.499508	0.693512	0.496543	0.693203	50	40
64	128	64	4	4	8	0.25	64	64	3	3	None	0.0001	0.708586	0.320641	1	0	0.0972515	0.50092	0.693298	0.503469	0.693117	50	30
64	None	None	4	8	4	0.1	64	128	1	3	None	0.0001	0.694131	0.435783	0.596825	0.418246	0.404112	0.500789	0.693262	0.506205	0.693115	50	45
128	64	128	4	8	8	0.25	64	None	3	2	None	0.0001	0.692119	0.61334	0.387302	0.612982	0.631692	0.500107	0.693829	0.504563	0.693097	50	42
64	64	128	4	4	4	0.1	64	None	3	2	None	0.0001	0.69735	0.327067	0.901587	0.0852632	0.120846	0.504148	0.693147	0.508825	0.693062	50	47
64	None	None	4	8	4	0.1	128	128	1	3	None	0.0001	0.696142	0.37559	0.679365	0.30386	0.283032	0.506276	0.693136	0.51421	0.693003	50	44
64	64	None	4	4	8	0.25	128	128	2	3	None	0.0001	0.697303	0.325187	0.971429	0.0452632	0.110774	0.500639	0.693334	0.502195	0.693158	50	35
64	64	128	4	8	8	0.1	128	64	3	3	None	0.0001	0.679739	0.871554	0	1	0.900236	0.497864	0.693327	0.500838	0.69316	50	46
64	None	None	8	8	8	0.1	128	None	1	2	None	0.0001	0.695635	0.416412	0.647619	0.378947	0.373472	0.504961	0.69331	0.507249	0.693108	50	46
128	64	None	4	8	4	0.25	128	128	2	3	None	0.0001	0.694901	0.360275	0.784127	0.224912	0.209369	0.500721	0.693362	0.516056	0.693041	50	45
128	64	64	8	4	8	0.25	128	None	3	2	None	0.0001	0.688404	0.859244	0.0634921	0.941754	0.892	0.499881	0.693562	0.499112	0.693211	50	30
64	64	64	4	8	8	0.1	128	128	3	3	None	0.0001	0.698122	0.321212	0.984127	0.00631579	0.101119	0.501075	0.693231	0.498461	0.693173	50	49
64	None	None	8	8	8	0.1	64	64	1	3	None	0.0001	0.693757	0.478261	0.450794	0.480702	0.471221	0.503796	0.693232	0.507282	0.693057	50	32
64	64	128	4	4	4	0.1	128	64	3	3	None	0.0001	0.697528	0.329101	0.892063	0.109474	0.131622	0.503775	0.693183	0.500668	0.693175	50	49
128	128	128	4	4	8	0.25	128	128	3	3	None	0.0001	0.694863	0.356281	0.822222	0.149123	0.155205	0.499876	0.693259	0.498138	0.693178	50	30
64	64	64	4	8	8	0.1	128	64	3	3	None	0.0001	0.712226	0.321604	1	0	0.104114	0.501493	0.693262	0.501577	0.693181	50	47
64	128	128	4	8	4	0.1	64	64	3	3	None	0.0001	0.695124	0.355798	0.834921	0.182807	0.191618	0.499166	0.693214	0.496888	0.693193	50	44
64	128	None	4	4	8	0.25	128	None	2	2	None	0.0001	0.69235	0.580348	0.419048	0.592281	0.605824	0.501507	0.69342	0.505496	0.693112	50	36
128	None	None	4	8	8	0.25	128	64	1	3	None	0.0001	0.716841	0.320974	1	0	0.0985809	0.499714	0.693341	0.500535	0.69323	50	45
64	None	None	4	8	8	0.1	64	None	1	2	None	0.0001	0.693769	0.47682	0.555556	0.475789	0.471757	0.502988	0.693367	0.504557	0.693148	50	45
128	128	128	4	8	4	0.25	64	64	3	3	None	0.0001	0.695182	0.347296	0.87619	0.140702	0.15322	0.502346	0.69328	0.506182	0.693096	50	50
128	64	128	4	8	8	0.1	128	64	3	3	None	0.0001	0.698518	0.321595	0.977778	0.0154386	0.102561	0.500155	0.693222	0.494726	0.693221	50	28
64	None	None	4	8	8	0.25	128	None	1	2	None	0.0001	0.696915	0.383749	0.634921	0.338947	0.313299	0.500204	0.694275	0.511909	0.692979	50	49
128	128	64	8	4	4	0.1	128	128	3	3	None	0.0001	0.693841	0.423224	0.6	0.365614	0.350306	0.499681	0.69318	0.504743	0.693098	50	49
64	64	64	4	8	8	0.25	128	128	3	3	None	0.0001	0.692191	0.638034	0.333333	0.668772	0.681274	0.502232	0.693536	0.505571	0.693117	50	44
128	128	64	8	8	8	0.25	64	128	3	3	None	0.0001	0.69622	0.322688	0.990476	0.00596491	0.0979851	0.499935	0.693227	0.503383	0.693114	50	43
64	128	128	4	4	8	0.25	128	128	3	3	None	0.0001	0.702989	0.320458	1	0	0.0985362	0.502748	0.693229	0.503343	0.69315	50	33
128	64	None	8	4	8	0.25	128	None	2	2	None	0.0001	0.696943	0.330997	0.898413	0.112982	0.13517	0.502145	0.693404	0.50121	0.693213	50	46
128	None	None	4	8	8	0.1	128	128	1	3	None	0.0001	0.694749	0.40311	0.685714	0.350877	0.344364	0.508254	0.693094	0.517997	0.692958	50	49
64	None	None	8	4	4	0.25	128	64	1	3	None	0.0001	0.694985	0.41801	0.593651	0.382105	0.37236	0.500395	0.693425	0.501309	0.693216	50	46
64	64	64	8	8	8	0.1	64	128	3	3	None	0.0001	0.678852	0.876667	0	1	0.89821	0.499375	0.693389	0.495349	0.693355	50	48
64	64	64	8	4	4	0.1	128	None	3	2	None	0.0001	0.698307	0.332385	0.885714	0.125614	0.1476	0.501291	0.693278	0.503643	0.693145	50	34
128	128	64	4	8	8	0.25	64	64	3	3	None	0.0001	0.694131	0.39905	0.809524	0.239298	0.232343	0.499781	0.693348	0.501031	0.693154	50	43
128	128	None	4	4	4	0.1	128	128	2	3	None	0.0001	0.696377	0.323897	0.968254	0.0224561	0.101	0.50156	0.693156	0.501781	0.693137	50	28
64	None	None	8	8	8	0.1	64	None	1	2	None	0.0001	0.694581	0.460887	0.549206	0.458246	0.451304	0.503547	0.693482	0.5047	0.693223	50	49
64	64	128	4	8	8	0.1	64	128	3	3	None	0.0001	0.688804	0.871112	0.0380952	0.969825	0.89834	0.500828	0.693243	0.498617	0.693195	50	38
64	None	None	8	4	8	0.1	64	64	1	3	None	0.0001	0.696241	0.391419	0.730159	0.321404	0.317809	0.503103	0.69324	0.502668	0.693178	50	45
64	128	64	8	8	8	0.25	64	128	3	3	None	0.0001	0.691473	0.731649	0.206349	0.792982	0.800028	0.501345	0.693252	0.498053	0.693173	50	37
128	128	None	4	4	8	0.25	128	64	2	3	None	0.0001	0.706417	0.319539	1	0	0.0959762	0.501524	0.693311	0.503556	0.693153	50	46
128	64	None	8	8	8	0.1	64	64	2	3	None	0.0001	0.695252	0.345732	0.857143	0.125263	0.140827	0.503172	0.693143	0.508668	0.693091	50	30
64	None	None	4	8	8	0.1	128	128	1	3	None	0.0001	0.703098	0.331222	0.834921	0.141053	0.151869	0.498081	0.693441	0.496473	0.693311	50	48
64	64	None	8	8	8	0.25	64	64	2	3	None	0.0001	0.698702	0.320427	0.996825	0.00280702	0.0983624	0.501021	0.693477	0.499273	0.693192	50	49
128	64	128	8	4	8	0.1	128	128	3	3	None	0.0001	0.693227	0.489228	0.514286	0.477544	0.48018	0.500939	0.693173	0.494811	0.693199	50	50
128	None	None	4	4	8	0.25	64	64	1	3	None	0.0001	0.694421	0.417628	0.653968	0.379298	0.367395	0.503949	0.693178	0.510845	0.693029	50	32
128	64	None	4	8	4	0.1	128	128	2	3	None	0.0001	0.706283	0.321217	1	0	0.102856	0.499192	0.693262	0.496321	0.693184	50	42
128	64	128	4	8	8	0.25	128	64	3	3	None	0.0001	0.700368	0.320845	1	0.00105263	0.0993504	0.501669	0.69333	0.497413	0.693191	50	48
128	64	64	8	4	4	0.1	128	64	3	3	None	0.0001	0.691109	0.763748	0.165079	0.805965	0.815129	0.501163	0.693186	0.50105	0.693157	50	41
64	None	None	8	8	4	0.1	64	128	1	3	None	0.0001	0.692409	0.555813	0.431746	0.570175	0.579344	0.504105	0.693195	0.507522	0.693094	50	35
64	128	128	8	8	8	0.1	128	128	3	3	None	0.0001	0.69501	0.356479	0.796825	0.172632	0.170371	0.503893	0.693175	0.501194	0.693157	50	50
64	128	128	4	8	8	0.25	64	None	3	2	None	0.0001	0.701107	0.321837	1	0.00105263	0.0998663	0.501925	0.693372	0.502973	0.693134	50	45
128	128	128	8	8	8	0.25	64	None	3	2	None	0.0001	0.697954	0.324344	0.961905	0.0445614	0.111395	0.502588	0.69349	0.504325	0.693126	50	36
128	None	None	4	4	8	0.25	128	None	1	2	None	0.0001	0.696899	0.375582	0.701587	0.303158	0.290161	0.503349	0.693363	0.508072	0.693024	50	30
128	128	128	4	8	8	0.1	64	None	3	2	None	0.0001	0.691854	0.69881	0.209524	0.769474	0.777614	0.498986	0.693219	0.500001	0.69314	50	45
128	64	64	4	8	4	0.1	64	64	3	3	None	0.0001	0.694487	0.380549	0.749206	0.231579	0.233393	0.503485	0.69314	0.505869	0.693093	50	34
64	64	64	8	4	4	0.1	128	64	3	3	None	0.0001	0.698676	0.32294	0.949206	0.0470175	0.104556	0.498994	0.693275	0.499058	0.693182	50	48
64	128	None	8	4	8	0.25	128	128	2	3	None	0.0001	0.698366	0.32047	0.993651	0.00807018	0.094486	0.499699	0.693289	0.498631	0.693148	50	46
128	None	None	4	4	8	0.25	64	128	1	3	None	0.0001	0.697895	0.327297	0.911111	0.0870175	0.123526	0.50096	0.693225	0.501147	0.693151	50	36
128	64	64	4	8	8	0.1	64	64	3	3	None	0.0001	0.685942	0.872387	0.0031746	0.997895	0.901986	0.498222	0.693289	0.495837	0.693227	50	47
64	64	64	8	4	8	0.25	128	None	3	2	None	0.0001	0.695807	0.351107	0.777778	0.225263	0.207276	0.49989	0.693588	0.50407	0.693125	50	39
64	None	None	8	4	4	0.25	64	128	1	3	None	0.0001	0.690818	0.717446	0.260317	0.730526	0.746951	0.501452	0.693245	0.495879	0.693243	50	50
128	64	None	4	4	8	0.25	64	128	2	3	None	0.0001	0.700076	0.320823	1	0	0.0957009	0.501141	0.693264	0.500962	0.693149	50	40
128	64	64	4	4	8	0.25	128	None	3	2	None	0.0001	0.699045	0.322642	0.987302	0.0182456	0.106946	0.50067	0.69336	0.503149	0.693143	50	46
128	64	128	4	8	8	0.1	64	128	3	3	None	0.0001	0.677044	0.87043	0	1	0.897833	0.499139	0.693342	0.501445	0.693193	50	47
64	64	64	8	8	4	0.1	128	None	3	2	None	0.0001	0.695686	0.362093	0.733333	0.259649	0.243049	0.499684	0.69349	0.503394	0.69313	50	48
128	None	None	4	4	4	0.25	128	64	1	3	None	0.0001	0.697303	0.341408	0.844444	0.189474	0.183691	0.509734	0.693056	0.513236	0.693012	50	50
128	64	128	4	4	4	0.1	128	128	3	3	None	0.0001	0.69116	0.773686	0.0857143	0.871228	0.849228	0.500641	0.693193	0.50198	0.693131	50	38
128	128	128	8	8	4	0.25	64	None	3	2	None	0.0001	0.694495	0.391334	0.650794	0.312982	0.29778	0.499879	0.693494	0.500679	0.69315	50	30
64	128	128	4	8	8	0.1	128	64	3	3	None	0.0001	0.690999	0.766842	0.203175	0.835088	0.828706	0.49772	0.69332	0.499797	0.693203	50	47
128	None	None	4	8	8	0.1	64	None	1	2	None	0.0001	0.694141	0.449661	0.574603	0.431228	0.430536	0.503682	0.693234	0.514913	0.692944	50	46
64	128	None	8	4	8	0.25	64	128	2	3	None	0.0001	0.686764	0.883306	0	0.999649	0.904137	0.496688	0.693322	0.491135	0.693272	50	32
64	128	64	4	8	8	0.25	128	128	3	3	None	0.0001	0.694654	0.36782	0.838095	0.187719	0.194283	0.502393	0.693457	0.50406	0.693142	50	50
64	None	None	4	4	8	0.1	128	None	1	2	None	0.0001	0.694482	0.461832	0.577778	0.459649	0.452453	0.50781	0.693164	0.512439	0.692958	50	46
128	128	128	8	8	4	0.1	64	64	3	3	None	0.0001	0.692547	0.5873	0.320635	0.680702	0.688961	0.50261	0.693159	0.506039	0.693113	50	41
128	128	None	4	4	8	0.25	64	128	2	3	None	0.0001	0.696679	0.32175	0.996825	0.00280702	0.0980347	0.500187	0.693251	0.500078	0.693166	50	21
64	64	64	8	4	4	0.1	64	None	3	2	None	0.0001	0.696335	0.349809	0.796825	0.22386	0.209939	0.500567	0.693293	0.503712	0.693086	50	49
128	64	64	4	8	8	0.1	128	64	3	3	None	0.0001	0.692248	0.629098	0.295238	0.669123	0.680483	0.499019	0.693233	0.502176	0.693142	50	13
128	64	64	8	4	4	0.25	64	128	3	3	None	0.0001	0.68908	0.877511	0	0.997544	0.90289	0.497822	0.693343	0.493474	0.693194	50	45
128	None	None	8	4	8	0.1	128	64	1	3	None	0.0001	0.692814	0.531105	0.450794	0.532281	0.542889	0.505032	0.693153	0.500725	0.693186	50	45
64	64	128	4	4	8	0.1	128	128	3	3	None	0.0001	0.695042	0.351582	0.790476	0.197193	0.180283	0.501874	0.69316	0.504477	0.693134	50	18
64	None	None	8	4	8	0.25	128	64	1	3	None	0.0001	0.699148	0.345921	0.806349	0.207368	0.201979	0.505393	0.693279	0.51017	0.692971	50	50
128	64	64	8	8	4	0.1	64	128	3	3	None	0.0001	0.695931	0.327837	0.95873	0.0364912	0.108762	0.501999	0.693168	0.50311	0.693142	50	49
64	64	128	4	8	8	0.25	128	128	3	3	None	0.0001	0.692078	0.640645	0.390476	0.669123	0.687626	0.500302	0.693581	0.497535	0.693194	50	38
64	128	64	4	8	4	0.25	64	64	3	3	None	0.0001	0.691388	0.745059	0.15873	0.808421	0.810444	0.501713	0.693278	0.502833	0.69315	50	23
64	None	None	4	4	8	0.25	64	128	1	3	None	0.0001	0.694091	0.442272	0.590476	0.420351	0.415023	0.500575	0.693278	0.499766	0.693193	50	24
64	64	128	4	8	8	0.25	64	64	3	3	None	0.0001	0.687328	0.884374	0.00634921	0.993684	0.906156	0.501228	0.693481	0.503186	0.693181	50	43
64	128	64	8	8	4	0.25	64	128	3	3	None	0.0001	0.693382	0.470247	0.549206	0.441404	0.423442	0.500033	0.693259	0.501062	0.693155	50	44
64	None	None	8	4	8	0.25	128	128	1	3	None	0.0001	0.693372	0.48721	0.549206	0.475789	0.481232	0.504305	0.693226	0.511573	0.693026	50	45
128	64	None	4	4	8	0.1	128	128	2	3	None	0.0001	0.689308	0.868199	0.0190476	0.989123	0.901295	0.500269	0.693252	0.499324	0.693189	50	50
64	64	128	4	8	4	0.1	64	64	3	3	None	0.0001	0.693915	0.425223	0.584127	0.396491	0.376741	0.505255	0.693117	0.501472	0.693126	50	50
128	128	128	4	4	8	0.25	64	128	3	3	None	0.0001	0.697747	0.320782	1	0.00210526	0.0941069	0.501411	0.693227	0.508223	0.693093	50	44
64	None	None	4	4	8	0.25	128	None	1	2	None	0.0001	0.691943	0.558158	0.438095	0.563158	0.571355	0.501994	0.693591	0.503162	0.693211	50	48
64	64	None	8	8	4	0.25	128	None	2	2	None	0.0001	0.698252	0.32982	0.88254	0.124211	0.138608	0.499598	0.693838	0.502857	0.693168	50	32
64	None	None	4	8	4	0.25	128	128	1	3	None	0.0001	0.694552	0.417735	0.606349	0.385614	0.372851	0.500726	0.693374	0.506904	0.693113	50	48
128	64	64	4	8	8	0.1	128	None	3	2	None	0.0001	0.701119	0.323179	0.993651	0.00210526	0.106568	0.500455	0.693319	0.501389	0.693179	50	47
64	128	128	8	4	4	0.1	64	None	3	2	None	0.0001	0.694271	0.402665	0.663492	0.338947	0.327349	0.504653	0.693131	0.506511	0.693085	50	43
64	None	None	8	4	4	0.1	128	128	1	3	None	0.0001	0.693542	0.478278	0.485714	0.478947	0.472966	0.505001	0.693173	0.514223	0.692988	50	50
128	128	64	4	8	4	0.1	64	128	3	3	None	0.0001	0.691105	0.792242	0.0730159	0.911228	0.880881	0.500702	0.693191	0.507784	0.693111	50	48
64	128	64	4	8	8	0.1	64	None	3	2	None	0.0001	0.695842	0.340666	0.885714	0.146316	0.159918	0.501926	0.693238	0.50288	0.693123	50	49
64	None	None	4	4	4	0.1	64	None	1	2	None	0.0001	0.693478	0.494363	0.457143	0.501754	0.496662	0.505755	0.693168	0.518135	0.692715	50	48
64	64	64	8	4	4	0.25	128	128	3	3	None	0.0001	0.702086	0.31995	0.996825	0	0.0971473	0.500964	0.693398	0.505574	0.693079	50	41
64	64	128	4	8	8	0.25	64	128	3	3	None	0.0001	0.705235	0.319803	1	0.000701754	0.0972387	0.50145	0.693392	0.497285	0.693224	50	46
64	64	64	8	8	8	0.25	128	64	3	3	None	0.0001	0.692372	0.591421	0.384127	0.603158	0.614762	0.499445	0.693558	0.502297	0.693135	50	37
128	128	64	8	8	4	0.25	64	128	3	3	None	0.0001	0.693124	0.501437	0.530159	0.50807	0.509723	0.498604	0.693259	0.500105	0.693166	50	45
64	128	64	8	8	4	0.1	128	128	3	3	None	0.0001	0.695903	0.333658	0.936508	0.0863158	0.125531	0.501683	0.693177	0.500947	0.69314	50	50
128	None	None	4	4	8	0.1	64	None	1	2	None	0.0001	0.695933	0.401719	0.615873	0.354386	0.342573	0.50847	0.693072	0.507215	0.693069	50	48
64	128	128	4	8	8	0.1	128	None	3	2	None	0.0001	0.682836	0.874519	0	0.998947	0.899556	0.50019	0.693266	0.495956	0.693198	50	38
64	64	64	4	4	4	0.1	64	128	3	3	None	0.0001	0.696587	0.32656	0.926984	0.0687719	0.111729	0.497927	0.693219	0.497985	0.693182	50	40
64	None	None	8	8	8	0.1	64	128	1	3	None	0.0001	0.6929	0.525481	0.498413	0.520702	0.530527	0.501975	0.693233	0.503107	0.693146	50	29
64	128	None	4	8	4	0.25	128	None	2	2	None	0.0001	0.700206	0.319331	0.977778	0.00912281	0.0918213	0.50225	0.693593	0.50329	0.69315	50	47
64	64	64	8	4	8	0.1	64	None	3	2	None	0.0001	0.691879	0.653261	0.365079	0.667368	0.68736	0.504932	0.693171	0.503823	0.693136	50	50
64	128	64	4	4	8	0.25	128	128	3	3	None	0.0001	0.689271	0.867559	0.00634921	0.993684	0.896823	0.503094	0.693189	0.496155	0.693202	50	50
128	None	None	4	4	4	0.1	64	128	1	3	None	0.0001	0.697074	0.341405	0.825397	0.169825	0.175841	0.509605	0.693019	0.51243	0.692972	50	47
128	64	64	4	8	8	0.25	128	128	3	3	None	0.0001	0.700104	0.320413	1	0.00105263	0.0971822	0.502355	0.693352	0.496495	0.693199	50	46
64	64	64	4	8	8	0.25	64	None	3	2	None	0.0001	0.698045	0.323465	0.926984	0.0445614	0.10588	0.500568	0.69353	0.503891	0.693132	50	47
128	64	64	8	4	8	0.1	128	None	3	2	None	0.0001	0.69771	0.330355	0.866667	0.116842	0.136958	0.502408	0.693259	0.513095	0.693	50	46
128	128	64	4	8	8	0.1	128	None	3	2	None	0.0001	0.695263	0.347387	0.844444	0.161404	0.165062	0.500258	0.693241	0.495511	0.6932	50	48
64	64	128	4	8	8	0.25	64	None	3	2	None	0.0001	0.694204	0.415142	0.647619	0.361404	0.347701	0.500408	0.69393	0.500412	0.693174	50	46
64	64	64	8	4	8	0.1	128	128	3	3	None	0.0001	0.680307	0.872479	0	1	0.896562	0.500426	0.693359	0.502306	0.693265	50	49
64	64	128	8	8	8	0.1	64	64	3	3	None	0.0001	0.694644	0.385171	0.644444	0.297544	0.283696	0.501448	0.693249	0.503157	0.693118	50	44
64	128	128	8	4	8	0.25	128	None	3	2	None	0.0001	0.690064	0.769267	0.206349	0.791228	0.804512	0.499989	0.693668	0.501437	0.693171	50	46
128	None	None	4	8	8	0.1	64	128	1	3	None	0.0001	0.694436	0.394945	0.673016	0.32	0.309884	0.503005	0.693154	0.504244	0.693115	50	47
64	64	None	8	8	8	0.1	64	64	2	3	None	0.0001	0.704022	0.319006	1	0.00105263	0.0907126	0.504495	0.693163	0.502779	0.693148	50	50
64	64	64	8	4	4	0.1	64	128	3	3	None	0.0001	0.694493	0.377149	0.736508	0.243158	0.225119	0.500132	0.693221	0.499119	0.693157	50	45
64	None	None	4	4	4	0.25	64	128	1	3	None	0.0001	0.696857	0.365759	0.752381	0.263509	0.257832	0.501151	0.69331	0.51301	0.692949	50	26
64	64	64	4	4	4	0.25	64	None	3	2	None	0.0001	0.693305	0.488381	0.504762	0.490877	0.484863	0.499643	0.693587	0.507974	0.693109	50	27
128	128	128	4	4	8	0.1	64	64	3	3	None	0.0001	0.695459	0.336319	0.939683	0.062807	0.111633	0.501632	0.693195	0.498363	0.693179	50	43
128	64	128	4	8	8	0.1	64	64	3	3	None	0.0001	0.698965	0.321334	1	0.000701754	0.105566	0.500582	0.693215	0.49554	0.693203	50	38
128	None	None	4	4	8	0.25	128	128	1	3	None	0.0001	0.695364	0.385848	0.634921	0.331228	0.307847	0.500248	0.693314	0.505913	0.693082	50	43
64	64	64	8	4	8	0.1	64	128	3	3	None	0.0001	0.692481	0.605009	0.352381	0.639298	0.649335	0.502208	0.693165	0.506589	0.69313	50	45
128	128	128	8	4	8	0.1	128	128	3	3	None	0.0001	0.689014	0.869949	0	0.998947	0.898305	0.498956	0.693193	0.501757	0.693141	50	39
64	None	None	4	4	4	0.25	64	64	1	3	None	0.0001	0.699092	0.327532	0.860317	0.122456	0.13236	0.502901	0.693306	0.508371	0.693109	50	47
128	64	64	8	4	4	0.1	64	128	3	3	None	0.0001	0.693783	0.429751	0.701587	0.302456	0.289169	0.499224	0.693191	0.505652	0.693131	50	44
128	128	128	4	8	8	0.25	64	64	3	3	None	0.0001	0.690727	0.819337	0.0634921	0.937544	0.886332	0.500684	0.693465	0.503095	0.693138	50	47
64	128	64	4	8	4	0.25	128	64	3	3	None	0.0001	0.69855	0.320281	0.974603	0.00912281	0.0973097	0.502577	0.693276	0.510907	0.692978	50	43
128	128	64	4	4	8	0.1	64	64	3	3	None	0.0001	0.692773	0.556396	0.438095	0.602807	0.609085	0.502067	0.693165	0.494377	0.693195	50	47
64	None	None	4	4	8	0.25	128	64	1	3	None	0.0001	0.701968	0.330298	0.901587	0.112281	0.144098	0.499935	0.693563	0.510528	0.692997	50	25
64	64	128	8	4	8	0.25	64	None	3	2	None	0.0001	0.698377	0.332996	0.850794	0.131579	0.148971	0.500436	0.693705	0.501894	0.693157	50	49
128	64	64	8	8	4	0.1	128	128	3	3	None	0.0001	0.698151	0.320962	0.977778	0.0147368	0.0991755	0.502018	0.693198	0.506177	0.693097	50	34
64	None	None	4	4	8	0.1	64	64	1	3	None	0.0001	0.715474	0.320216	0.993651	0.0045614	0.0975963	0.50516	0.693161	0.500731	0.693211	50	50
128	64	128	4	8	8	0.25	64	128	3	3	None	0.0001	0.687836	0.874066	0.0031746	0.998947	0.898157	0.498244	0.693337	0.496746	0.693184	50	36
64	None	None	4	4	4	0.25	128	128	1	3	None	0.0001	0.699842	0.332394	0.857143	0.137544	0.153382	0.504196	0.693256	0.508587	0.692997	50	39
64	128	64	8	8	8	0.1	128	None	3	2	None	0.0001	0.694115	0.419787	0.650794	0.379298	0.366559	0.504612	0.69316	0.518791	0.692979	50	46
64	128	128	8	4	8	0.25	64	128	3	3	None	0.0001	0.692008	0.683799	0.215873	0.762456	0.77397	0.501984	0.693169	0.502478	0.693135	50	12
128	128	None	8	4	4	0.25	128	128	2	3	None	0.0001	0.694526	0.372972	0.749206	0.251579	0.236968	0.499029	0.693299	0.50576	0.693125	50	39
64	None	None	4	4	4	0.25	128	None	1	2	None	0.0001	0.68875	0.722033	0.24127	0.730877	0.744351	0.499776	0.693684	0.502939	0.69324	50	44
64	128	128	4	8	8	0.25	128	None	3	2	None	0.0001	0.699587	0.320435	0.996825	0.00491228	0.0984206	0.500256	0.693601	0.499712	0.693143	50	46
64	128	None	8	4	8	0.1	64	64	2	3	None	0.0001	0.687681	0.875224	0	0.999298	0.89911	0.498908	0.693249	0.497558	0.693238	50	42
64	64	None	8	8	8	0.1	128	128	2	3	None	0.0001	0.70177	0.320018	0.996825	0.000701754	0.096928	0.504041	0.693141	0.502762	0.693119	50	50
64	128	128	4	8	4	0.1	64	128	3	3	None	0.0001	0.691312	0.775124	0.0634921	0.900702	0.864414	0.499543	0.69321	0.495649	0.69316	50	48
64	128	64	4	8	8	0.1	64	64	3	3	None	0.0001	0.700718	0.321007	1	0	0.100032	0.500413	0.693263	0.496904	0.693229	50	30
64	128	128	8	4	4	0.1	64	128	3	3	None	0.0001	0.695516	0.340022	0.866667	0.124912	0.143698	0.501035	0.69319	0.510942	0.693103	50	45
64	128	64	4	4	4	0.25	64	64	3	3	None	0.0001	0.69546	0.348918	0.828571	0.184561	0.181954	0.502121	0.693232	0.502943	0.69314	50	50
64	64	None	8	8	8	0.1	64	None	2	2	None	0.0001	0.697111	0.338261	0.812698	0.169825	0.164783	0.50122	0.693352	0.499253	0.693223	50	36
64	64	128	8	4	8	0.1	64	64	3	3	None	0.0001	0.690885	0.775293	0.15873	0.827719	0.823695	0.500823	0.693218	0.492244	0.693233	50	50
64	None	None	4	4	4	0.25	128	64	1	3	None	0.0001	0.700068	0.338858	0.790476	0.194737	0.181045	0.502288	0.693371	0.498034	0.693301	50	44
64	64	128	8	4	8	0.25	64	128	3	3	None	0.0001	0.688951	0.86732	0.0444444	0.964211	0.89692	0.502232	0.693382	0.501585	0.693146	50	50
128	None	None	4	4	8	0.1	64	128	1	3	None	0.0001	0.694519	0.391501	0.707937	0.324561	0.313571	0.504769	0.693124	0.505909	0.6931	50	50
128	128	128	4	8	8	0.25	64	None	3	2	None	0.0001	0.688406	0.883653	0.0126984	0.99193	0.905171	0.497177	0.693412	0.494176	0.693205	50	39
128	128	128	4	4	4	0.1	64	128	3	3	None	0.0001	0.692055	0.674264	0.206349	0.785614	0.784639	0.503661	0.693128	0.498407	0.693114	50	38
128	128	64	8	4	8	0.25	128	64	3	3	None	0.0001	0.684286	0.878113	0	1	0.904492	0.499928	0.693291	0.497531	0.693186	50	49
128	128	64	4	4	8	0.25	128	128	3	3	None	0.0001	0.693883	0.420343	0.631746	0.369123	0.356578	0.500817	0.693257	0.504479	0.693134	50	32
64	None	None	4	4	4	0.1	64	128	1	3	None	0.0001	0.696297	0.369101	0.75873	0.267719	0.263836	0.501646	0.693207	0.510344	0.693	50	47
64	None	None	8	4	4	0.1	64	64	1	3	None	0.0001	0.693418	0.489763	0.495238	0.504912	0.49595	0.509052	0.693069	0.510331	0.693021	50	29
64	128	128	8	4	8	0.1	64	None	3	2	None	0.0001	0.69883	0.323581	0.930159	0.0512281	0.109956	0.499949	0.693238	0.49421	0.693231	50	40
64	128	128	4	8	4	0.25	64	64	3	3	None	0.0001	0.702065	0.322084	0.996825	0.00245614	0.102474	0.500494	0.693481	0.504771	0.693122	50	28
128	64	64	4	8	8	0.1	64	128	3	3	None	0.0001	0.697762	0.320942	0.977778	0.00912281	0.0965619	0.501462	0.693246	0.500973	0.693168	50	41
128	128	64	4	4	4	0.1	128	64	3	3	None	0.0001	0.696234	0.326282	0.91746	0.0547368	0.105138	0.500959	0.693183	0.504937	0.693123	50	35
64	64	128	4	4	4	0.25	64	64	3	3	None	0.0001	0.691907	0.660684	0.330159	0.689825	0.704017	0.501581	0.693332	0.50355	0.693123	50	50
64	None	None	4	4	4	0.1	128	None	1	2	None	0.0001	0.694278	0.469869	0.536508	0.466316	0.457428	0.508325	0.693139	0.512162	0.692953	50	46
128	64	128	4	8	4	0.25	64	128	3	3	None	0.0001	0.694192	0.405344	0.711111	0.334386	0.323556	0.501099	0.693332	0.499391	0.693149	50	43
128	64	None	8	8	4	0.1	128	64	2	3	None	0.0001	0.694396	0.384885	0.707937	0.282807	0.267211	0.501465	0.693192	0.499671	0.69315	50	38
128	128	128	4	4	8	0.25	128	None	3	2	None	0.0001	0.695105	0.373755	0.720635	0.279649	0.262925	0.504325	0.693309	0.507618	0.693105	50	50
64	128	None	4	8	8	0.25	64	64	2	3	None	0.0001	0.69055	0.806587	0.0952381	0.904912	0.868524	0.501522	0.693488	0.501174	0.693152	50	49
128	64	64	4	4	4	0.25	64	None	3	2	None	0.0001	0.694568	0.386405	0.75873	0.298246	0.28482	0.50125	0.69337	0.495436	0.693198	50	48
128	None	None	4	4	8	0.25	128	64	1	3	None	0.0001	0.696266	0.353255	0.739683	0.228772	0.214754	0.501444	0.693316	0.502941	0.693153	50	37
64	64	64	4	8	4	0.1	64	64	3	3	None	0.0001	0.700593	0.32223	0.977778	0.0119298	0.103275	0.501043	0.693331	0.503437	0.693128	50	32
64	64	128	4	8	8	0.1	128	128	3	3	None	0.0001	0.697144	0.323162	0.971429	0.0315789	0.10489	0.500729	0.693281	0.503046	0.693149	50	49
64	64	None	8	4	4	0.25	64	128	2	3	None	0.0001	0.698803	0.320343	1	0.000701754	0.0968594	0.501626	0.693231	0.499884	0.693149	50	41
64	128	64	4	8	8	0.25	128	None	3	2	None	0.0001	0.693618	0.449825	0.577778	0.417193	0.412408	0.502595	0.693501	0.501796	0.693131	50	50
128	128	None	8	8	8	0.25	128	64	2	3	None	0.0001	0.694625	0.370295	0.774603	0.216842	0.210255	0.499439	0.69344	0.504454	0.69313	50	47
128	128	64	8	4	4	0.25	128	None	3	2	None	0.0001	0.693796	0.436866	0.549206	0.405614	0.387048	0.502672	0.693318	0.50012	0.693126	50	44
128	64	None	8	8	4	0.25	64	None	2	2	None	0.0001	0.693643	0.460449	0.536508	0.443158	0.432249	0.501341	0.693711	0.505683	0.693081	50	48
64	128	128	8	8	4	0.1	64	128	3	3	None	0.0001	0.698758	0.320601	0.996825	0.00175439	0.0999782	0.500463	0.693176	0.49968	0.693146	50	29
64	64	None	4	8	8	0.25	64	None	2	2	None	0.0001	0.692013	0.62068	0.365079	0.628772	0.643367	0.49982	0.694006	0.498114	0.693182	50	39
64	64	None	8	8	4	0.25	128	128	2	3	None	0.0001	0.699778	0.31942	0.993651	0.00596491	0.0914607	0.500273	0.693677	0.500362	0.693131	50	22
64	64	64	8	8	8	0.1	128	64	3	3	None	0.0001	0.69276	0.563561	0.396825	0.590175	0.590612	0.502843	0.693234	0.505295	0.693154	50	47
64	64	None	8	4	8	0.25	128	64	2	3	None	0.0001	0.690881	0.769473	0.190476	0.820702	0.820596	0.500508	0.69337	0.499295	0.693189	50	21
128	64	128	4	8	4	0.25	128	None	3	2	None	0.0001	0.693289	0.495247	0.520635	0.501053	0.502454	0.498388	0.693839	0.498175	0.693213	50	35
64	64	128	8	4	8	0.1	128	None	3	2	None	0.0001	0.696946	0.345727	0.793651	0.209474	0.196919	0.503196	0.693214	0.504344	0.693111	50	12
128	128	64	4	4	8	0.1	64	128	3	3	None	0.0001	0.696574	0.326176	0.955556	0.0368421	0.113175	0.500294	0.693187	0.498958	0.693181	50	31
128	64	64	4	4	4	0.25	128	None	3	2	None	0.0001	0.698847	0.322195	0.974603	0.0189474	0.103105	0.503125	0.693315	0.495557	0.693206	50	45
128	128	64	4	4	4	0.1	64	128	3	3	None	0.0001	0.690923	0.803135	0.0698413	0.922456	0.881163	0.500105	0.693177	0.49784	0.693161	50	47
128	None	None	4	8	8	0.1	128	64	1	3	None	0.0001	0.698998	0.330207	0.853968	0.131228	0.145009	0.504641	0.693135	0.50718	0.692994	50	40
64	128	128	4	8	4	0.25	64	128	3	3	None	0.0001	0.698255	0.320671	1	0.00807018	0.0972032	0.501997	0.693291	0.497226	0.693192	50	45
64	64	64	4	8	8	0.1	64	None	3	2	None	0.0001	0.700119	0.32241	0.987302	0.0122807	0.100732	0.501496	0.6933	0.500872	0.693157	50	40
64	128	128	4	4	4	0.25	64	None	3	2	None	0.0001	0.696678	0.328876	0.88254	0.0985965	0.12454	0.501561	0.693374	0.503113	0.693104	50	44
128	64	None	8	8	4	0.1	128	128	2	3	None	0.0001	0.705734	0.320208	1	0	0.0980996	0.501865	0.693203	0.503845	0.69313	50	45
128	128	128	4	4	4	0.25	64	None	3	2	None	0.0001	0.695279	0.36207	0.720635	0.256491	0.235935	0.498827	0.69353	0.502972	0.693149	50	39
64	128	64	4	8	8	0.25	64	64	3	3	None	0.0001	0.703461	0.320266	1	0	0.0964018	0.503252	0.693296	0.500636	0.693158	50	50
64	128	64	8	4	8	0.1	128	64	3	3	None	0.0001	0.700344	0.320957	0.996825	0.00350877	0.098773	0.503765	0.693156	0.50337	0.693108	50	48
64	64	128	8	4	4	0.25	128	None	3	2	None	0.0001	0.697015	0.339305	0.873016	0.148421	0.164393	0.501889	0.693699	0.510314	0.69304	50	49
128	64	64	8	4	4	0.25	64	None	3	2	None	0.0001	0.695555	0.350015	0.819048	0.194737	0.193966	0.502183	0.69337	0.503399	0.693131	50	46
128	None	None	4	4	8	0.1	128	64	1	3	None	0.0001	0.693304	0.491445	0.504762	0.495789	0.488771	0.511268	0.692998	0.513971	0.692963	50	50
64	128	None	4	4	4	0.25	64	64	2	3	None	0.0001	0.695848	0.332679	0.904762	0.0764912	0.116684	0.500252	0.693285	0.503017	0.693134	50	45
128	128	64	4	8	8	0.25	64	128	3	3	None	0.0001	0.693085	0.511787	0.485714	0.515789	0.523352	0.500766	0.693236	0.507242	0.69311	50	35
64	128	128	8	4	8	0.25	64	64	3	3	None	0.0001	0.695431	0.34775	0.806349	0.16807	0.170415	0.501054	0.693298	0.506015	0.693106	50	44
64	None	None	8	4	8	0.1	128	64	1	3	None	0.0001	0.695164	0.41382	0.615873	0.381754	0.367842	0.509652	0.693052	0.510885	0.693038	50	50
128	64	128	8	8	8	0.1	64	128	3	3	None	0.0001	0.689587	0.862512	0.0190476	0.974035	0.901093	0.499308	0.693294	0.503006	0.69316	50	50
128	64	None	4	4	8	0.25	128	64	2	3	None	0.0001	0.687788	0.875576	0	0.996842	0.897825	0.497265	0.693444	0.500371	0.693154	50	44
128	128	64	8	4	4	0.1	64	128	3	3	None	0.0001	0.694429	0.377391	0.736508	0.250175	0.232536	0.503904	0.693124	0.512038	0.693047	50	36
64	None	None	4	4	4	0.1	64	64	1	3	None	0.0001	0.69425	0.441014	0.552381	0.429825	0.413201	0.505574	0.6931	0.51139	0.69301	50	48
128	64	None	8	8	8	0.25	64	None	2	2	None	0.0001	0.683159	0.874621	0	0.999298	0.900753	0.503103	0.693665	0.501318	0.693154	50	50
128	64	64	4	4	4	0.1	128	64	3	3	None	0.0001	0.698208	0.322198	0.984127	0.00982456	0.106174	0.50127	0.693172	0.50188	0.693137	50	18
128	64	64	4	4	8	0.25	128	64	3	3	None	0.0001	0.707394	0.320878	1	0	0.101687	0.499843	0.693433	0.500223	0.693163	50	48
128	64	64	8	8	4	0.25	128	128	3	3	None	0.0001	0.695485	0.336046	0.92381	0.0659649	0.11103	0.501042	0.693273	0.501359	0.693135	50	37
64	64	64	4	8	4	0.1	128	None	3	2	None	0.0001	0.696087	0.350185	0.8	0.219649	0.201926	0.500924	0.693326	0.501128	0.693157	50	47
64	128	128	4	8	8	0.1	128	128	3	3	None	0.0001	0.70896	0.320017	1	0	0.0962167	0.499673	0.693346	0.497521	0.693218	50	49
128	128	128	8	4	4	0.25	64	64	3	3	None	0.0001	0.694956	0.358357	0.84127	0.184912	0.188709	0.500622	0.693231	0.509929	0.693071	50	45
64	64	64	8	8	8	0.1	64	64	3	3	None	0.0001	0.694538	0.376114	0.780952	0.242105	0.235961	0.501642	0.693189	0.501953	0.693164	50	41
64	None	None	8	8	8	0.1	128	128	1	3	None	0.0001	0.697147	0.356674	0.733333	0.256842	0.235086	0.499929	0.693299	0.499855	0.693163	50	36
128	128	64	8	4	8	0.1	128	None	3	2	None	0.0001	0.694384	0.402568	0.647619	0.326667	0.321897	0.505638	0.693152	0.512924	0.693016	50	43
128	128	64	4	8	4	0.1	128	64	3	3	None	0.0001	0.693141	0.500358	0.495238	0.50386	0.505048	0.503816	0.69314	0.502203	0.693133	50	42
64	None	None	8	4	8	0.1	128	128	1	3	None	0.0001	0.696281	0.379942	0.593651	0.327368	0.297801	0.504041	0.693179	0.511962	0.692974	50	39
64	128	128	4	4	8	0.25	128	64	3	3	None	0.0001	0.689843	0.845992	0.0793651	0.948772	0.890757	0.501037	0.693409	0.504802	0.693124	50	50
128	64	64	4	8	4	0.1	128	64	3	3	None	0.0001	0.695585	0.339791	0.873016	0.107719	0.134733	0.499597	0.69325	0.498769	0.693175	50	42
128	64	128	4	4	4	0.25	64	None	3	2	None	0.0001	0.692399	0.584729	0.419048	0.602456	0.612776	0.501227	0.693397	0.494016	0.693225	50	24
64	None	None	4	8	8	0.1	128	64	1	3	None	0.0001	0.698647	0.351558	0.746032	0.232281	0.221055	0.506925	0.693174	0.514566	0.692886	50	43
64	64	None	4	4	4	0.25	128	None	2	2	None	0.0001	0.688286	0.824174	0.139683	0.852281	0.84824	0.502329	0.693511	0.500465	0.693215	50	46
64	None	None	8	4	8	0.1	64	128	1	3	None	0.0001	0.696891	0.344253	0.831746	0.18386	0.189761	0.502973	0.693164	0.507879	0.693054	50	48
64	64	None	8	8	4	0.1	64	128	2	3	None	0.0001	0.690336	0.83217	0.0698413	0.937193	0.884934	0.498298	0.693206	0.498946	0.693154	50	28
64	None	None	4	4	8	0.25	64	64	1	3	None	0.0001	0.714672	0.321945	1	0.000701754	0.102886	0.500843	0.693359	0.495694	0.693311	50	47
64	64	128	8	4	8	0.25	128	64	3	3	None	0.0001	0.700661	0.322677	0.984127	0.0105263	0.105421	0.500514	0.693624	0.505806	0.693052	50	42
128	64	None	8	8	4	0.25	128	64	2	3	None	0.0001	0.692642	0.573313	0.380952	0.597544	0.608149	0.501153	0.69333	0.501658	0.693156	50	39
128	128	128	4	8	8	0.1	128	128	3	3	None	0.0001	0.697003	0.322009	1	0.0045614	0.100894	0.501547	0.693177	0.500489	0.693177	50	3
128	128	64	8	8	8	0.1	64	64	3	3	None	0.0001	0.691137	0.786872	0.0888889	0.920702	0.877655	0.498867	0.693201	0.505758	0.693137	50	46
64	64	64	4	8	4	0.25	128	None	3	2	None	0.0001	0.690353	0.747802	0.215873	0.764561	0.779007	0.502401	0.69374	0.500337	0.693118	50	39
128	None	None	4	4	8	0.1	64	64	1	3	None	0.0001	0.695237	0.397923	0.650794	0.33614	0.32958	0.507268	0.693073	0.514341	0.692966	50	46
64	64	64	4	8	8	0.25	64	128	3	3	None	0.0001	0.69579	0.330538	0.920635	0.0526316	0.106726	0.502088	0.693212	0.501411	0.693147	50	48
64	64	64	8	8	4	0.1	64	64	3	3	None	0.0001	0.689947	0.850704	0.0507937	0.950526	0.8954	0.499157	0.693202	0.494725	0.693224	50	29
128	64	64	8	8	8	0.1	128	128	3	3	None	0.0001	0.696142	0.326392	0.968254	0.0263158	0.102063	0.502203	0.693175	0.501759	0.693133	50	44
64	64	None	8	8	8	0.25	128	None	2	2	None	0.0001	0.696526	0.337526	0.869841	0.151579	0.15795	0.498363	0.694148	0.496993	0.693288	50	36
128	128	64	8	8	8	0.1	128	None	3	2	None	0.0001	0.692175	0.626654	0.355556	0.656842	0.666122	0.499916	0.693285	0.500551	0.69315	50	45
128	128	128	4	8	4	0.25	64	None	3	2	None	0.0001	0.709323	0.321659	1	0	0.100508	0.502421	0.693454	0.49689	0.693263	50	50
64	128	128	4	4	4	0.1	128	None	3	2	None	0.0001	0.694404	0.401756	0.619048	0.350175	0.335243	0.50323	0.693175	0.508453	0.693063	50	31
64	128	128	4	8	8	0.25	64	64	3	3	None	0.0001	0.690684	0.789537	0.133333	0.878596	0.855607	0.499379	0.693645	0.49836	0.693195	50	44
64	64	64	8	8	8	0.1	128	None	3	2	None	0.0001	0.692706	0.548251	0.479365	0.562807	0.571051	0.498411	0.693437	0.497922	0.693197	50	49
64	128	64	8	4	4	0.1	128	64	3	3	None	0.0001	0.697473	0.322953	0.942857	0.0522807	0.106385	0.504569	0.693122	0.504477	0.693108	50	23
64	128	None	8	4	8	0.25	128	None	2	2	None	0.0001	0.692815	0.536899	0.450794	0.553684	0.554188	0.50388	0.693404	0.50106	0.693138	50	50
128	64	128	8	8	4	0.1	128	128	3	3	None	0.0001	0.691547	0.735289	0.155556	0.822807	0.822362	0.49897	0.693236	0.494497	0.693209	50	26
64	None	None	4	4	4	0.1	128	64	1	3	None	0.0001	0.693729	0.467381	0.526984	0.455439	0.453217	0.50378	0.693185	0.509481	0.693048	50	43
128	64	None	8	8	8	0.25	128	None	2	2	None	0.0001	0.693711	0.448133	0.546032	0.427719	0.414265	0.499691	0.69374	0.50325	0.693158	50	36
128	64	None	4	8	8	0.1	128	None	2	2	None	0.0001	0.698916	0.320039	0.990476	0.0164912	0.0944223	0.500636	0.693326	0.50281	0.69314	50	47
128	128	None	8	8	8	0.1	64	128	2	3	None	0.0001	0.691576	0.74537	0.0825397	0.908772	0.872697	0.502922	0.693155	0.502479	0.693132	50	26
128	128	128	4	4	4	0.1	128	None	3	2	None	0.0001	0.698268	0.322994	0.961905	0.0403509	0.107171	0.503708	0.69315	0.506311	0.693079	50	34
64	64	128	4	4	8	0.1	64	64	3	3	None	0.0001	0.691565	0.700786	0.250794	0.74807	0.753868	0.500073	0.693198	0.493236	0.69323	50	40
64	128	128	4	8	8	0.25	64	128	3	3	None	0.0001	0.6923	0.64099	0.330159	0.71614	0.743332	0.500782	0.693278	0.501752	0.69315	50	36
64	128	128	8	4	8	0.1	128	64	3	3	None	0.0001	0.68658	0.877539	0.0031746	0.995439	0.901805	0.498349	0.693254	0.497896	0.693182	50	45
128	64	128	4	4	4	0.25	128	64	3	3	None	0.0001	0.696394	0.326854	0.936508	0.0526316	0.109214	0.500405	0.693295	0.508729	0.693078	50	49
128	128	128	8	4	4	0.25	128	128	3	3	None	0.0001	0.691663	0.726674	0.225397	0.804912	0.814204	0.503321	0.693181	0.498901	0.693147	50	50
128	64	None	4	8	8	0.25	128	128	2	3	None	0.0001	0.696346	0.329956	0.895238	0.0915789	0.12214	0.501302	0.693564	0.503305	0.693108	50	48
128	128	128	8	8	8	0.25	64	64	3	3	None	0.0001	0.694783	0.358175	0.860317	0.133333	0.148875	0.500127	0.69336	0.498671	0.693143	50	41
128	64	128	4	8	4	0.1	128	64	3	3	None	0.0001	0.695176	0.370266	0.749206	0.271228	0.256275	0.507819	0.69308	0.514004	0.693011	50	50
128	128	128	8	4	4	0.1	128	64	3	3	None	0.0001	0.695453	0.341772	0.853968	0.144211	0.15222	0.500375	0.693188	0.497405	0.693173	50	48
128	128	None	4	8	4	0.1	128	64	2	3	None	0.0001	0.700143	0.320472	1	0.00105263	0.0998252	0.501792	0.693195	0.507443	0.693093	50	38
64	64	128	4	4	4	0.25	64	128	3	3	None	0.0001	0.699037	0.321766	1	0.00105263	0.0997364	0.499112	0.693279	0.501027	0.693138	50	29
128	64	128	8	8	8	0.25	64	64	3	3	None	0.0001	0.692922	0.528675	0.48254	0.529123	0.540318	0.49842	0.693497	0.502949	0.693142	50	44
128	64	None	8	8	8	0.25	64	64	2	3	None	0.0001	0.68958	0.860548	0.0222222	0.968772	0.902163	0.499164	0.693384	0.50446	0.693148	50	46
64	128	None	8	8	4	0.1	64	64	2	3	None	0.0001	0.694509	0.383107	0.698413	0.275789	0.259568	0.504209	0.693148	0.512908	0.693047	50	42
128	64	64	4	8	4	0.25	128	128	3	3	None	0.0001	0.693177	0.502639	0.466667	0.489825	0.492321	0.498484	0.693328	0.501463	0.693133	50	48
128	64	128	8	8	4	0.25	64	128	3	3	None	0.0001	0.695812	0.335254	0.926984	0.104211	0.134197	0.500405	0.693371	0.510521	0.693088	50	17
64	128	64	4	4	4	0.25	128	64	3	3	None	0.0001	0.698708	0.322618	0.990476	0.00350877	0.104588	0.503509	0.693277	0.500964	0.693167	50	46
64	64	128	8	8	4	0.25	64	None	3	2	None	0.0001	0.688918	0.823339	0.126984	0.870175	0.853357	0.498247	0.693967	0.496015	0.693241	50	38
64	128	128	4	8	8	0.1	64	64	3	3	None	0.0001	0.695063	0.349313	0.907937	0.103158	0.128344	0.502404	0.693196	0.501535	0.693145	50	44
64	None	None	4	8	8	0.1	128	None	1	2	None	0.0001	0.694322	0.461051	0.498413	0.452632	0.442498	0.503318	0.693368	0.504176	0.693166	50	34
64	128	128	8	4	8	0.25	128	64	3	3	None	0.0001	0.692594	0.56308	0.44127	0.581404	0.586563	0.500631	0.693355	0.500696	0.693142	50	49
64	128	64	4	8	8	0.1	128	128	3	3	None	0.0001	0.693784	0.426181	0.606349	0.369474	0.346286	0.501563	0.693194	0.499304	0.693167	50	41
64	128	None	4	8	4	0.25	128	128	2	3	None	0.0001	0.693822	0.424954	0.64127	0.349825	0.336114	0.499679	0.693331	0.496025	0.693181	50	39
128	128	None	4	8	4	0.1	64	None	2	2	None	0.0001	0.696574	0.330325	0.892063	0.0859649	0.123565	0.503562	0.693187	0.507401	0.693095	50	29
128	128	None	8	8	4	0.1	64	128	2	3	None	0.0001	0.695682	0.335276	0.920635	0.0838596	0.122172	0.503643	0.693131	0.498567	0.693183	50	50
128	64	128	8	8	4	0.25	128	None	3	2	None	0.0001	0.697453	0.32669	0.907937	0.0778947	0.114645	0.499595	0.693569	0.496931	0.693177	50	40
128	128	128	4	8	8	0.25	128	128	3	3	None	0.0001	0.695019	0.351953	0.88254	0.133333	0.147638	0.501437	0.693482	0.502605	0.693139	50	50
64	128	None	4	4	8	0.25	128	64	2	3	None	0.0001	0.679837	0.872801	0	1	0.90152	0.497216	0.693528	0.500455	0.693156	50	47
128	64	128	4	8	8	0.25	64	64	3	3	None	0.0001	0.69378	0.430167	0.609524	0.381404	0.364033	0.498755	0.693377	0.506217	0.693092	50	21
128	64	64	4	4	4	0.1	64	None	3	2	None	0.0001	0.696138	0.336417	0.87619	0.117544	0.145773	0.499186	0.693276	0.503696	0.693127	50	40
64	64	None	4	8	4	0.25	128	None	2	2	None	0.0001	0.70205	0.321888	0.996825	0.00280702	0.101612	0.5002	0.693878	0.500987	0.693103	50	38
128	64	None	4	4	8	0.25	64	64	2	3	None	0.0001	0.696394	0.327236	0.888889	0.0564912	0.106537	0.499963	0.693337	0.497653	0.693159	50	44
128	64	128	4	8	4	0.1	128	128	3	3	None	0.0001	0.698366	0.320418	0.990476	0.00701754	0.0979902	0.504837	0.693139	0.509674	0.693071	50	50
128	64	64	4	8	4	0.25	128	64	3	3	None	0.0001	0.693902	0.417453	0.631746	0.381754	0.361059	0.505211	0.693232	0.502855	0.693122	50	50
128	64	64	8	8	4	0.1	64	64	3	3	None	0.0001	0.692647	0.583828	0.403175	0.614035	0.630321	0.499809	0.693185	0.504062	0.693122	50	39
128	64	128	8	4	4	0.25	64	64	3	3	None	0.0001	0.688579	0.871201	0.0222222	0.991579	0.896615	0.499304	0.693295	0.494882	0.693279	50	2
64	64	128	8	8	8	0.1	128	128	3	3	None	0.0001	0.694694	0.386902	0.692063	0.315439	0.293781	0.499647	0.693306	0.506198	0.693101	50	42
64	64	64	4	8	8	0.25	64	64	3	3	None	0.0001	0.683693	0.873491	0	0.999298	0.897715	0.500439	0.693545	0.496812	0.693166	50	41
64	None	None	4	4	8	0.25	128	128	1	3	None	0.0001	0.693809	0.472072	0.634921	0.452281	0.460348	0.503198	0.693336	0.501491	0.693199	50	37
128	64	None	4	4	4	0.25	128	128	2	3	None	0.0001	0.697482	0.322963	0.993651	0.00947368	0.100871	0.50224	0.693239	0.504089	0.693105	50	17
64	128	128	4	8	4	0.25	128	64	3	3	None	0.0001	0.697949	0.322052	0.987302	0.00842105	0.102068	0.502274	0.693314	0.501433	0.693158	50	38
64	None	None	4	4	4	0.1	128	128	1	3	None	0.0001	0.693461	0.490032	0.501587	0.487719	0.485236	0.50348	0.693202	0.511985	0.692948	50	47
64	64	None	8	8	8	0.25	64	None	2	2	None	0.0001	0.71876	0.320971	1	0	0.0965064	0.501758	0.693697	0.501498	0.6932	50	50
128	128	64	4	4	8	0.25	64	None	3	2	None	0.0001	0.692228	0.611955	0.374603	0.614386	0.639545	0.498975	0.693427	0.505674	0.693103	50	17
64	64	64	4	4	4	0.1	128	None	3	2	None	0.0001	0.70621	0.322417	1	0.000350877	0.106406	0.502044	0.69325	0.499986	0.693164	50	35
64	64	None	4	8	4	0.1	64	None	2	2	None	0.0001	0.692046	0.598625	0.333333	0.611579	0.623405	0.500849	0.693504	0.499626	0.693195	50	49
64	128	128	4	8	8	0.1	64	None	3	2	None	0.0001	0.698126	0.321936	0.955556	0.0403509	0.10279	0.499699	0.693271	0.500423	0.693166	50	48
64	64	64	8	4	4	0.25	64	None	3	2	None	0.0001	0.689445	0.856563	0.031746	0.954386	0.89412	0.501628	0.693343	0.497703	0.693181	50	50
64	128	None	8	8	8	0.25	64	None	2	2	None	0.0001	0.70477	0.320455	1	0.00105263	0.0972391	0.501352	0.693445	0.500104	0.693174	50	41
128	128	64	8	8	4	0.1	64	128	3	3	None	0.0001	0.697498	0.320467	1	0.00385965	0.0969648	0.502031	0.693166	0.506753	0.693111	50	49
64	128	128	4	4	8	0.25	64	None	3	2	None	0.0001	0.693763	0.440191	0.574603	0.391228	0.383441	0.499808	0.693429	0.492119	0.69321	50	38
64	64	128	4	4	4	0.1	128	128	3	3	None	0.0001	0.692811	0.53989	0.403175	0.543509	0.550995	0.497735	0.693236	0.499188	0.693175	50	37
128	64	64	4	8	8	0.25	64	None	3	2	None	0.0001	0.696083	0.331993	0.873016	0.105263	0.126841	0.500876	0.693414	0.503486	0.693129	50	34
128	128	128	8	8	8	0.25	64	128	3	3	None	0.0001	0.700181	0.320339	1	0.000701754	0.0995574	0.500287	0.693291	0.510019	0.693059	50	47
128	64	64	4	4	8	0.25	64	64	3	3	None	0.0001	0.694106	0.407706	0.638095	0.330526	0.304383	0.501947	0.693337	0.501186	0.693207	50	49
128	128	128	8	4	8	0.1	128	64	3	3	None	0.0001	0.697619	0.321892	1	0.000350877	0.10539	0.500796	0.693177	0.499287	0.693152	50	42
128	128	None	4	4	8	0.1	128	None	2	2	None	0.0001	0.697419	0.323399	0.946032	0.0533333	0.107062	0.502466	0.693185	0.50307	0.693153	50	41
64	128	128	8	4	4	0.1	64	64	3	3	None	0.0001	0.693421	0.46986	0.52381	0.422456	0.420235	0.501244	0.693167	0.512978	0.693093	50	47
64	128	128	8	8	8	0.25	64	None	3	2	None	0.0001	0.696581	0.330123	0.895238	0.112281	0.128861	0.501064	0.693623	0.499569	0.693183	50	45
128	128	None	4	8	8	0.25	128	None	2	2	None	0.0001	0.702274	0.321049	1	0.00140351	0.102182	0.501617	0.693499	0.50005	0.693174	50	41
64	None	None	4	4	8	0.1	64	128	1	3	None	0.0001	0.714967	0.320637	1	0	0.0995993	0.502503	0.693173	0.500715	0.693155	50	40
64	64	128	4	8	8	0.1	128	None	3	2	None	0.0001	0.703903	0.320749	1	0.000350877	0.0992251	0.501231	0.693291	0.500704	0.69318	50	45
128	128	128	8	8	8	0.1	128	None	3	2	None	0.0001	0.699184	0.322046	0.993651	0.00947368	0.10182	0.501535	0.693238	0.503717	0.693119	50	40
128	128	None	8	4	8	0.25	128	128	2	3	None	0.0001	0.692267	0.642851	0.31746	0.722807	0.739278	0.49904	0.693336	0.500943	0.693147	50	46
64	64	128	4	8	8	0.25	128	64	3	3	None	0.0001	0.698142	0.321025	0.984127	0.022807	0.102072	0.503825	0.693357	0.502895	0.693177	50	35
128	64	128	8	4	8	0.1	64	None	3	2	None	0.0001	0.691568	0.658236	0.304762	0.686667	0.690265	0.500253	0.693281	0.503534	0.693137	50	46
64	64	None	8	4	8	0.25	64	64	2	3	None	0.0001	0.695928	0.339245	0.879365	0.140351	0.157551	0.497963	0.693417	0.502458	0.693157	50	18
64	64	64	8	8	8	0.25	64	None	3	2	None	0.0001	0.695611	0.35819	0.780952	0.239298	0.225711	0.500433	0.693638	0.504505	0.693135	50	37
128	128	None	8	4	4	0.25	64	64	2	3	None	0.0001	0.697752	0.32169	0.965079	0.0252632	0.0986118	0.499395	0.693289	0.503386	0.693168	50	39
128	128	None	4	4	8	0.25	128	None	2	2	None	0.0001	0.700038	0.322313	0.980952	0.0196491	0.102079	0.501429	0.693552	0.501218	0.69319	50	38
64	64	128	8	8	8	0.25	64	64	3	3	None	0.0001	0.694145	0.397429	0.673016	0.277895	0.263414	0.497789	0.693574	0.501037	0.693148	50	27
128	64	64	4	8	8	0.25	128	64	3	3	None	0.0001	0.693123	0.501827	0.520635	0.513333	0.512329	0.499642	0.693515	0.506082	0.693129	50	49
64	128	None	4	4	8	0.25	64	128	2	3	None	0.0001	0.700342	0.321352	1	0.00105263	0.10074	0.500891	0.693301	0.49915	0.693155	50	49
128	128	128	4	8	8	0.1	128	None	3	2	None	0.0001	0.696494	0.32968	0.898413	0.0985965	0.126985	0.50065	0.693248	0.503137	0.693133	50	41
128	128	64	8	8	4	0.25	64	None	3	2	None	0.0001	0.682158	0.88337	0	1	0.902948	0.502244	0.693369	0.497894	0.693191	50	44
128	64	None	4	8	8	0.1	128	128	2	3	None	0.0001	0.695767	0.335264	0.907937	0.0873684	0.122738	0.503264	0.693153	0.500465	0.69314	50	12
128	64	64	8	8	8	0.25	64	128	3	3	None	0.0001	0.693897	0.412652	0.669841	0.32	0.311392	0.500836	0.693357	0.498378	0.693181	50	48
64	64	64	8	4	8	0.1	128	None	3	2	None	0.0001	0.685056	0.872943	0.015873	0.977544	0.897393	0.501025	0.693283	0.501346	0.693172	50	47
128	128	64	8	8	4	0.25	128	64	3	3	None	0.0001	0.694199	0.392872	0.768254	0.257544	0.250578	0.496571	0.693422	0.498516	0.693152	50	34
128	64	64	8	8	8	0.1	128	None	3	2	None	0.0001	0.694394	0.396232	0.644444	0.299649	0.295376	0.503287	0.693216	0.512616	0.693037	50	45
64	128	64	4	4	8	0.1	64	64	3	3	None	0.0001	0.693463	0.468826	0.498413	0.43614	0.433224	0.498021	0.693209	0.504555	0.693124	50	34
64	64	128	8	4	4	0.1	128	128	3	3	None	0.0001	0.705197	0.32094	1	0	0.098837	0.500686	0.693267	0.507883	0.69303	50	44
64	128	64	8	4	4	0.25	128	None	3	2	None	0.0001	0.696637	0.334155	0.88254	0.126667	0.14226	0.500732	0.693446	0.503258	0.693109	50	38
128	128	64	4	8	8	0.1	64	128	3	3	None	0.0001	0.698613	0.321961	1	0	0.101599	0.501311	0.693187	0.500288	0.693139	50	34
128	128	128	8	4	4	0.1	128	None	3	2	None	0.0001	0.696886	0.331967	0.873016	0.120702	0.136596	0.499626	0.693248	0.502847	0.693131	50	21
64	128	64	8	8	8	0.25	128	128	3	3	None	0.0001	0.691676	0.774827	0.139683	0.882807	0.865832	0.498641	0.693454	0.497723	0.693191	50	45
128	128	128	8	8	8	0.1	64	128	3	3	None	0.0001	0.708728	0.320146	1	0	0.094661	0.501195	0.693235	0.498775	0.6932	50	49
64	64	None	8	4	4	0.25	128	64	2	3	None	0.0001	0.694081	0.44021	0.612698	0.422456	0.407091	0.498779	0.693522	0.502292	0.693166	50	46
128	64	128	8	4	4	0.25	64	None	3	2	None	0.0001	0.698135	0.322484	0.984127	0.0112281	0.106813	0.500502	0.693383	0.512479	0.693042	50	40
128	128	128	4	8	8	0.1	64	64	3	3	None	0.0001	0.683862	0.876833	0	1	0.902123	0.499549	0.693239	0.499483	0.69319	50	48
128	64	64	8	8	8	0.1	64	64	3	3	None	0.0001	0.687498	0.870026	0	1	0.898426	0.498739	0.693322	0.498523	0.693266	50	50
128	64	None	8	4	8	0.25	128	64	2	3	None	0.0001	0.682494	0.878384	0.0031746	1	0.898808	0.499844	0.69341	0.494455	0.6933	50	49
64	128	None	8	8	4	0.1	64	128	2	3	None	0.0001	0.692769	0.569647	0.374603	0.596491	0.606544	0.498573	0.693191	0.493743	0.693152	50	39
64	128	64	4	8	8	0.1	64	128	3	3	None	0.0001	0.690217	0.847292	0.0349206	0.966316	0.899018	0.497897	0.693236	0.495326	0.693168	50	36
128	128	128	4	4	8	0.1	128	128	3	3	None	0.0001	0.686441	0.876006	0	0.999649	0.902718	0.501337	0.693187	0.500817	0.693191	50	50
64	128	128	8	8	4	0.1	128	128	3	3	None	0.0001	0.696235	0.33106	0.898413	0.0768421	0.124381	0.501298	0.693195	0.508529	0.693069	50	37
128	128	64	4	8	4	0.25	128	None	3	2	None	0.0001	0.69377	0.440083	0.596825	0.396491	0.389786	0.502998	0.693398	0.513548	0.69307	50	44
128	64	64	4	8	8	0.1	128	128	3	3	None	0.0001	0.70858	0.320028	1	0	0.0955439	0.500758	0.693255	0.50258	0.693185	50	36
128	64	128	8	8	8	0.1	128	64	3	3	None	0.0001	0.697786	0.321039	0.984127	0.00877193	0.0969231	0.499424	0.693208	0.495578	0.693188	50	47
128	64	128	8	8	4	0.25	64	None	3	2	None	0.0001	0.69423	0.406678	0.596825	0.35193	0.334242	0.501693	0.693504	0.503989	0.693153	50	45
64	64	None	8	8	8	0.1	128	64	2	3	None	0.0001	0.695558	0.348056	0.787302	0.189474	0.183132	0.503115	0.693181	0.508162	0.693062	50	26
128	64	None	4	8	4	0.25	128	None	2	2	None	0.0001	0.693824	0.444953	0.619048	0.415789	0.410937	0.499781	0.693554	0.502114	0.693161	50	43
128	64	64	4	4	4	0.1	128	128	3	3	None	0.0001	0.696514	0.331636	0.88254	0.0996491	0.130071	0.506206	0.693092	0.502695	0.693149	50	50
64	None	None	4	4	8	0.1	128	64	1	3	None	0.0001	0.697273	0.368303	0.704762	0.288772	0.272343	0.504449	0.693203	0.511315	0.693006	50	43
128	128	64	4	8	8	0.1	128	64	3	3	None	0.0001	0.714151	0.320855	1	0	0.0937888	0.500555	0.69325	0.500875	0.693156	50	44
128	64	128	8	8	8	0.25	64	None	3	2	None	0.0001	0.693163	0.496281	0.577778	0.497895	0.504749	0.499453	0.6938	0.504193	0.693123	50	31
128	64	None	8	4	4	0.25	64	128	2	3	None	0.0001	0.69601	0.328941	0.914286	0.0708772	0.109249	0.50049	0.693265	0.502222	0.693149	50	5
64	64	None	8	8	4	0.1	128	128	2	3	None	0.0001	0.693826	0.431858	0.596825	0.401404	0.385923	0.502097	0.693198	0.504893	0.693127	50	33
64	64	None	4	8	8	0.1	64	64	2	3	None	0.0001	0.688214	0.864308	0.0253968	0.960351	0.895102	0.499145	0.693368	0.497866	0.693186	50	47
128	64	128	8	8	8	0.25	64	128	3	3	None	0.0001	0.694969	0.35142	0.920635	0.0666667	0.116306	0.498305	0.693326	0.503415	0.69312	50	49
128	128	None	8	8	8	0.1	64	None	2	2	None	0.0001	0.693965	0.417601	0.685714	0.363509	0.355853	0.50083	0.693241	0.502613	0.693115	50	44
64	128	64	8	8	8	0.1	64	None	3	2	None	0.0001	0.697437	0.326419	0.92381	0.0747368	0.118198	0.502169	0.693263	0.500624	0.693148	50	43
128	64	None	8	8	8	0.25	64	128	2	3	None	0.0001	0.70322	0.320847	1	0.000350877	0.099908	0.5001	0.693327	0.500479	0.693202	50	29
64	64	64	4	4	4	0.1	64	None	3	2	None	0.0001	0.702714	0.321874	0.996825	0.00561404	0.102653	0.499471	0.693294	0.495033	0.693235	50	45
128	128	64	4	8	4	0.25	128	64	3	3	None	0.0001	0.693062	0.520674	0.438095	0.524561	0.527071	0.499389	0.693319	0.503865	0.693151	50	46
64	128	128	8	8	4	0.25	128	128	3	3	None	0.0001	0.695381	0.338505	0.952381	0.0677193	0.119247	0.503369	0.693201	0.50562	0.693081	50	50
64	128	128	8	4	4	0.25	64	None	3	2	None	0.0001	0.692842	0.536626	0.450794	0.555439	0.553968	0.503565	0.693381	0.507336	0.693087	50	50
128	64	None	4	8	8	0.25	128	None	2	2	None	0.0001	0.685351	0.871325	0.00634921	0.99614	0.897785	0.501503	0.693915	0.497451	0.69321	50	40
64	128	64	8	8	4	0.1	64	None	3	2	None	0.0001	0.695592	0.33956	0.879365	0.128421	0.147292	0.501197	0.693239	0.500253	0.693152	50	47
128	128	64	8	4	4	0.25	64	128	3	3	None	0.0001	0.693415	0.466602	0.615873	0.434737	0.427741	0.499156	0.693262	0.508971	0.693124	50	40
64	64	None	4	8	4	0.1	64	128	2	3	None	0.0001	0.695062	0.361942	0.752381	0.231579	0.220064	0.502707	0.693169	0.506867	0.693104	50	31
64	64	128	4	8	8	0.25	128	None	3	2	None	0.0001	0.688328	0.859557	0.047619	0.951579	0.891788	0.500812	0.693709	0.489291	0.693288	50	46
64	64	None	8	4	8	0.1	128	None	2	2	None	0.0001	0.697956	0.324492	0.936508	0.0452632	0.108593	0.49905	0.693288	0.495737	0.693228	50	48
64	128	64	4	4	8	0.25	128	64	3	3	None	0.0001	0.683284	0.87477	0	0.999649	0.900382	0.498129	0.693449	0.49769	0.693223	50	45
64	64	64	4	4	8	0.25	64	128	3	3	None	0.0001	0.697253	0.325631	0.920635	0.0670175	0.114805	0.499162	0.693523	0.502171	0.693182	50	49
128	128	64	8	8	4	0.25	128	128	3	3	None	0.0001	0.692641	0.589152	0.377778	0.626667	0.640455	0.500634	0.693234	0.503293	0.693151	50	32
64	64	None	8	4	4	0.1	64	128	2	3	None	0.0001	0.68943	0.855689	0.0666667	0.954737	0.893171	0.502064	0.69317	0.499813	0.69316	50	41
64	64	128	8	4	4	0.1	128	64	3	3	None	0.0001	0.693394	0.477168	0.552381	0.467018	0.463169	0.500453	0.693215	0.503209	0.69313	50	46
128	128	128	4	8	8	0.25	64	128	3	3	None	0.0001	0.692368	0.633389	0.28254	0.697895	0.717542	0.497467	0.693494	0.499567	0.693156	50	43
128	64	None	8	8	8	0.1	64	None	2	2	None	0.0001	0.692204	0.614917	0.314286	0.642105	0.649053	0.502538	0.69322	0.505649	0.693134	50	35
64	128	None	8	4	4	0.1	128	128	2	3	None	0.0001	0.69577	0.33664	0.873016	0.119649	0.137129	0.500365	0.693207	0.502045	0.69311	50	35
128	128	64	8	4	4	0.25	128	64	3	3	None	0.0001	0.692709	0.55457	0.428571	0.564561	0.572562	0.503761	0.693196	0.507929	0.693032	50	41
128	64	128	8	4	8	0.1	128	64	3	3	None	0.0001	0.684968	0.877578	0.0031746	0.996842	0.901336	0.49943	0.693237	0.497425	0.693236	50	45
64	128	None	8	8	8	0.25	128	64	2	3	None	0.0001	0.689057	0.869129	0.031746	0.979649	0.904208	0.501271	0.693374	0.496748	0.693169	50	44
64	128	64	4	4	8	0.1	128	None	3	2	None	0.0001	0.693849	0.441398	0.615873	0.421754	0.410789	0.501222	0.69329	0.499576	0.693191	50	47
128	128	None	8	8	8	0.1	64	64	2	3	None	0.0001	0.69753	0.322439	0.980952	0.0136842	0.103041	0.501597	0.693172	0.502863	0.693122	50	49
64	64	128	8	8	4	0.1	128	64	3	3	None	0.0001	0.695419	0.343665	0.844444	0.14386	0.154908	0.500272	0.693251	0.50035	0.693177	50	43
128	128	None	4	8	4	0.1	128	None	2	2	None	0.0001	0.695236	0.360509	0.774603	0.221053	0.214462	0.502088	0.6932	0.499929	0.693159	50	26
128	128	None	8	4	4	0.25	128	None	2	2	None	0.0001	0.694732	0.381922	0.657143	0.293333	0.275465	0.500646	0.693358	0.513187	0.693051	50	44
64	128	64	4	8	4	0.25	128	128	3	3	None	0.0001	0.692018	0.67544	0.285714	0.728772	0.747006	0.503798	0.693183	0.50432	0.693071	50	50
64	128	128	4	8	4	0.25	128	128	3	3	None	0.0001	0.705555	0.320542	1	0	0.0955829	0.50158	0.693313	0.502292	0.693114	50	47
128	64	64	8	4	4	0.1	128	None	3	2	None	0.0001	0.697164	0.33684	0.847619	0.152281	0.159785	0.501224	0.69325	0.505233	0.693113	50	41
64	None	None	4	8	4	0.1	64	64	1	3	None	0.0001	0.698424	0.345398	0.780952	0.214035	0.20152	0.507098	0.693078	0.511006	0.692971	50	50
64	128	64	4	4	8	0.1	128	64	3	3	None	0.0001	0.686861	0.873433	0.00952381	0.991228	0.898009	0.49782	0.693325	0.500379	0.693184	50	41
64	128	128	8	4	4	0.25	64	128	3	3	None	0.0001	0.68705	0.868485	0	1	0.895251	0.495398	0.693293	0.499595	0.693207	50	45
128	128	64	8	4	8	0.1	64	64	3	3	None	0.0001	0.694232	0.390111	0.72381	0.259649	0.248247	0.500997	0.693185	0.499257	0.69316	50	44
128	64	128	4	8	8	0.1	64	None	3	2	None	0.0001	0.715357	0.320611	1	0	0.0987967	0.501452	0.693284	0.500908	0.693194	50	48
128	64	128	8	8	4	0.1	128	64	3	3	None	0.0001	0.702862	0.32118	1	0.000350877	0.0998945	0.49765	0.693323	0.49859	0.693164	50	36
128	64	None	4	8	4	0.1	64	128	2	3	None	0.0001	0.691448	0.760795	0.139683	0.844561	0.842083	0.502805	0.693143	0.499449	0.69315	50	50
128	64	None	8	8	8	0.1	128	128	2	3	None	0.0001	0.695957	0.33715	0.838095	0.133684	0.146303	0.501554	0.693201	0.492135	0.693214	50	45
64	128	None	8	8	8	0.1	64	64	2	3	None	0.0001	0.693953	0.414658	0.647619	0.353684	0.341463	0.501721	0.693198	0.505198	0.693131	50	15
128	128	None	8	8	4	0.1	64	64	2	3	None	0.0001	0.696278	0.325685	0.971429	0.0445614	0.108349	0.5023	0.693166	0.506075	0.693116	50	48
128	128	128	4	8	8	0.25	128	64	3	3	None	0.0001	0.694879	0.35349	0.822222	0.171579	0.171727	0.501033	0.693345	0.507442	0.693097	50	43
128	64	128	8	4	4	0.1	128	64	3	3	None	0.0001	0.700351	0.319726	1	0.000701754	0.0963689	0.501914	0.693192	0.509609	0.693087	50	50
128	64	64	8	8	4	0.25	128	64	3	3	None	0.0001	0.692716	0.563227	0.415873	0.592632	0.599856	0.502352	0.69327	0.497574	0.693185	50	50
64	128	64	8	4	4	0.25	128	128	3	3	None	0.0001	0.693194	0.493959	0.485714	0.494386	0.488278	0.503088	0.693173	0.501819	0.693119	50	50
64	64	None	8	4	8	0.25	128	128	2	3	None	0.0001	0.691463	0.717079	0.231746	0.76	0.768331	0.497795	0.693473	0.49598	0.693199	50	47
128	128	None	4	4	8	0.1	64	128	2	3	None	0.0001	0.692353	0.628842	0.273016	0.714386	0.728826	0.500003	0.693177	0.501007	0.693139	50	36
64	128	None	4	8	4	0.25	64	None	2	2	None	0.0001	0.692811	0.544197	0.403175	0.555789	0.561389	0.502853	0.693472	0.502173	0.693162	50	30
128	64	None	4	4	8	0.25	64	None	2	2	None	0.0001	0.698891	0.323174	0.907937	0.0540351	0.105945	0.500216	0.693502	0.497704	0.69321	50	40
64	None	None	8	4	8	0.1	64	None	1	2	None	0.0001	0.693954	0.469704	0.552381	0.458596	0.453532	0.505398	0.693238	0.51421	0.692975	50	44
128	64	64	4	4	4	0.25	128	64	3	3	None	0.0001	0.696444	0.327851	0.892063	0.0740351	0.11472	0.497164	0.693426	0.505143	0.693125	50	46
64	64	None	8	4	4	0.25	64	64	2	3	None	0.0001	0.696563	0.328316	0.930159	0.0750877	0.117886	0.499084	0.693407	0.515319	0.693001	50	46
128	128	None	8	8	4	0.25	64	64	2	3	None	0.0001	0.693922	0.41511	0.695238	0.338246	0.321341	0.500879	0.693319	0.507045	0.693182	50	50
128	128	None	8	8	8	0.1	128	None	2	2	None	0.0001	0.69281	0.548046	0.431746	0.560351	0.566482	0.499738	0.693285	0.505994	0.693079	50	41
128	128	None	8	4	8	0.1	64	128	2	3	None	0.0001	0.687658	0.876968	0	0.999298	0.898673	0.498774	0.693247	0.500346	0.693188	50	46
64	64	None	4	4	4	0.25	128	64	2	3	None	0.0001	0.700975	0.320669	1	0	0.0982651	0.501631	0.693259	0.498443	0.693177	50	44
64	128	128	8	8	4	0.25	64	128	3	3	None	0.0001	0.69043	0.836701	0.0698413	0.912982	0.889432	0.499318	0.69334	0.495168	0.693194	50	23
128	64	64	8	4	4	0.1	64	None	3	2	None	0.0001	0.692625	0.569013	0.4	0.600702	0.602353	0.499001	0.693236	0.50445	0.693132	50	44
64	128	128	4	4	4	0.25	128	None	3	2	None	0.0001	0.695439	0.364608	0.733333	0.245614	0.240209	0.500895	0.693486	0.502055	0.693162	50	47
64	128	None	4	4	4	0.1	128	64	2	3	None	0.0001	0.694875	0.361607	0.806349	0.210175	0.209799	0.502941	0.693159	0.508692	0.693098	50	48
64	64	128	4	4	4	0.25	128	64	3	3	None	0.0001	0.694768	0.391588	0.669841	0.331228	0.312693	0.500421	0.693428	0.501006	0.693167	50	35
64	128	64	8	8	4	0.1	64	128	3	3	None	0.0001	0.699678	0.322514	0.996825	0.00385965	0.102172	0.500872	0.693185	0.501877	0.693142	50	33
64	128	64	8	8	8	0.1	128	128	3	3	None	0.0001	0.696558	0.325637	0.952381	0.0473684	0.108972	0.500836	0.693253	0.503041	0.693158	50	46
128	64	128	8	4	4	0.25	128	128	3	3	None	0.0001	0.695565	0.345339	0.819048	0.172632	0.172407	0.501248	0.693265	0.503881	0.693128	50	15
128	128	64	4	8	8	0.1	128	128	3	3	None	0.0001	0.690446	0.855867	0.0222222	0.977895	0.898402	0.500899	0.693241	0.493016	0.693217	50	50
128	64	None	4	8	4	0.1	64	None	2	2	None	0.0001	0.691973	0.66279	0.298413	0.714035	0.725184	0.501776	0.693201	0.501593	0.693136	50	41
128	64	None	4	4	4	0.25	128	None	2	2	None	0.0001	0.697055	0.327754	0.911111	0.0782456	0.117257	0.501603	0.693287	0.503035	0.69314	50	47
64	64	64	4	8	4	0.25	64	128	3	3	None	0.0001	0.693445	0.471376	0.504762	0.467719	0.453864	0.499318	0.693419	0.501238	0.69314	50	28
64	128	64	4	4	4	0.25	128	None	3	2	None	0.0001	0.693233	0.494224	0.55873	0.487368	0.490787	0.500473	0.693501	0.505276	0.69309	50	39
128	128	128	8	8	8	0.1	64	64	3	3	None	0.0001	0.697955	0.319745	0.990476	0.00350877	0.0939356	0.499536	0.693213	0.500794	0.693147	50	42
128	64	None	8	8	4	0.25	128	None	2	2	None	0.0001	0.694642	0.383234	0.746032	0.291579	0.278946	0.503126	0.693498	0.49944	0.693213	50	50
128	128	128	4	4	4	0.25	64	128	3	3	None	0.0001	0.702646	0.32109	1	0	0.100481	0.500405	0.693303	0.500025	0.693167	50	45
64	128	64	8	8	4	0.25	64	64	3	3	None	0.0001	0.692641	0.580869	0.361905	0.634737	0.642264	0.49922	0.693352	0.500847	0.693143	50	31
128	None	None	4	4	8	0.1	128	128	1	3	None	0.0001	0.694479	0.417659	0.577778	0.391579	0.368964	0.503235	0.693148	0.504397	0.693123	50	41
128	64	128	8	4	4	0.1	128	128	3	3	None	0.0001	0.702211	0.321117	1	0	0.0996492	0.50067	0.69322	0.498437	0.693185	50	47
128	128	64	4	8	8	0.25	128	64	3	3	None	0.0001	0.698257	0.321744	0.987302	0.0077193	0.100256	0.500835	0.69337	0.499309	0.693173	50	43
128	64	64	8	8	8	0.25	128	64	3	3	None	0.0001	0.692271	0.628931	0.349206	0.663509	0.685626	0.498216	0.693599	0.496071	0.693195	50	44
64	64	None	4	4	8	0.25	64	128	2	3	None	0.0001	0.691214	0.757756	0.15873	0.834035	0.828352	0.501544	0.693224	0.496301	0.693181	50	48
64	128	None	4	8	4	0.1	128	128	2	3	None	0.0001	0.697082	0.324903	0.977778	0.0484211	0.109048	0.50203	0.693159	0.506882	0.693097	50	43
128	128	None	4	4	8	0.25	64	None	2	2	None	0.0001	0.691951	0.671226	0.273016	0.731228	0.73958	0.500297	0.693486	0.502432	0.693144	50	35
64	64	64	4	4	4	0.1	128	128	3	3	None	0.0001	0.690482	0.824848	0.0984127	0.889474	0.873419	0.499311	0.693301	0.498191	0.693225	50	46
128	128	64	4	8	8	0.1	64	64	3	3	None	0.0001	0.692417	0.627022	0.339683	0.683158	0.714391	0.499116	0.693297	0.510562	0.693117	50	46
64	128	None	4	8	8	0.1	64	128	2	3	None	0.0001	0.68882	0.864805	0	0.998947	0.898498	0.499751	0.693207	0.493438	0.693209	50	44
128	64	128	8	4	8	0.25	128	128	3	3	None	0.0001	0.702698	0.320964	0.996825	0.00140351	0.100404	0.501121	0.693502	0.501035	0.693213	50	43
128	128	None	4	8	4	0.1	64	64	2	3	None	0.0001	0.694499	0.373557	0.803175	0.194737	0.187897	0.500184	0.693194	0.506186	0.693108	50	45
64	64	None	8	8	8	0.25	128	128	2	3	None	0.0001	0.697467	0.324312	0.977778	0.0438596	0.110037	0.50035	0.693477	0.498997	0.69321	50	48
128	128	128	8	4	4	0.25	64	None	3	2	None	0.0001	0.693325	0.482587	0.542857	0.474035	0.469446	0.497055	0.693468	0.498467	0.693188	50	49
128	128	128	4	8	4	0.1	128	None	3	2	None	0.0001	0.697029	0.3263	0.936508	0.065614	0.115896	0.502942	0.693201	0.506886	0.693081	50	28
128	64	128	4	4	8	0.1	128	128	3	3	None	0.0001	0.697183	0.3232	0.968254	0.0375439	0.101173	0.500579	0.693171	0.501938	0.693134	50	19
64	128	128	8	4	4	0.25	128	None	3	2	None	0.0001	0.694685	0.386961	0.720635	0.307719	0.293987	0.497874	0.693576	0.505393	0.693134	50	48
64	64	None	4	8	4	0.1	64	64	2	3	None	0.0001	0.69159	0.72803	0.228571	0.798246	0.809851	0.500533	0.693246	0.505476	0.693164	50	50
128	64	128	8	4	8	0.25	64	None	3	2	None	0.0001	0.693464	0.472094	0.539683	0.461404	0.453944	0.500275	0.693417	0.504648	0.693134	50	42
64	64	64	8	4	4	0.25	128	64	3	3	None	0.0001	0.69466	0.415539	0.653968	0.361404	0.354613	0.502003	0.693491	0.508016	0.69306	50	44
128	64	128	4	4	4	0.25	128	None	3	2	None	0.0001	0.707061	0.321229	1	0	0.101967	0.501682	0.693429	0.496198	0.693202	50	44
64	128	128	4	4	4	0.1	128	64	3	3	None	0.0001	0.692999	0.523351	0.498413	0.516491	0.528749	0.498342	0.693251	0.497457	0.69319	50	49
64	128	None	8	4	4	0.25	128	128	2	3	None	0.0001	0.69569	0.335369	0.869841	0.103509	0.12667	0.500943	0.693283	0.504798	0.693128	50	42
64	128	128	8	4	4	0.25	128	64	3	3	None	0.0001	0.700245	0.320951	0.990476	0.00245614	0.100336	0.501113	0.693363	0.503471	0.693076	50	41
64	128	None	4	8	8	0.1	128	128	2	3	None	0.0001	0.682911	0.867005	0	1	0.894563	0.499456	0.693217	0.494985	0.693227	50	49
128	128	128	8	4	8	0.25	64	None	3	2	None	0.0001	0.698908	0.322052	0.990476	0.0231579	0.103842	0.499004	0.693391	0.501046	0.693177	50	13
128	64	64	8	8	4	0.1	128	None	3	2	None	0.0001	0.697262	0.323753	0.933333	0.0554386	0.105486	0.505589	0.693136	0.506929	0.69308	50	50
128	128	None	4	8	4	0.1	64	128	2	3	None	0.0001	0.69292	0.536526	0.463492	0.565263	0.57338	0.499391	0.693174	0.50432	0.693112	50	42
128	64	64	4	8	8	0.25	64	128	3	3	None	0.0001	0.68837	0.867161	0.0031746	0.999298	0.897853	0.496385	0.693481	0.499875	0.693176	50	47
64	128	64	8	4	4	0.1	64	None	3	2	None	0.0001	0.695952	0.350513	0.796825	0.201754	0.200539	0.499508	0.693328	0.499717	0.693168	50	23
128	128	128	8	8	4	0.1	128	None	3	2	None	0.0001	0.695428	0.348723	0.828571	0.183509	0.184127	0.502672	0.693195	0.505797	0.693107	50	17
64	64	None	4	4	4	0.25	128	128	2	3	None	0.0001	0.697012	0.327663	0.933333	0.0817544	0.119115	0.500967	0.693357	0.491015	0.693234	50	48
64	128	128	8	4	8	0.25	128	128	3	3	None	0.0001	0.691605	0.735852	0.193651	0.812982	0.815413	0.497447	0.693323	0.504823	0.693149	50	18
64	128	128	4	4	4	0.25	64	128	3	3	None	0.0001	0.698803	0.320531	1	0	0.0998779	0.499764	0.69326	0.501759	0.693121	50	49
128	64	None	8	4	8	0.25	64	128	2	3	None	0.0001	0.687247	0.871074	0	0.997544	0.897914	0.496877	0.693374	0.493456	0.69326	50	43
64	128	64	8	4	8	0.1	64	64	3	3	None	0.0001	0.692938	0.533616	0.428571	0.52807	0.529741	0.497284	0.693255	0.501567	0.693146	50	41
64	128	None	8	4	4	0.1	64	64	2	3	None	0.0001	0.69451	0.37983	0.726984	0.276491	0.256441	0.504833	0.693122	0.505553	0.693092	50	48
128	128	None	8	8	8	0.25	128	128	2	3	None	0.0001	0.692222	0.644502	0.257143	0.762456	0.775533	0.499444	0.693347	0.508842	0.693085	50	46
64	128	None	8	4	8	0.25	128	64	2	3	None	0.0001	0.70336	0.320336	1	0	0.096253	0.502905	0.69335	0.505341	0.693088	50	49
64	128	None	4	8	8	0.25	128	64	2	3	None	0.0001	0.694605	0.374483	0.752381	0.258947	0.250909	0.500146	0.693396	0.501209	0.693173	50	39
64	128	None	4	8	4	0.1	64	None	2	2	None	0.0001	0.700508	0.320455	1	0.000350877	0.0959855	0.498853	0.693255	0.492575	0.69321	50	38
128	64	None	8	4	8	0.25	64	None	2	2	None	0.0001	0.697667	0.327403	0.91746	0.0842105	0.120385	0.499955	0.693571	0.504924	0.693107	50	40
128	128	None	8	4	4	0.1	128	None	2	2	None	0.0001	0.696939	0.328739	0.939683	0.0807018	0.119669	0.500333	0.693201	0.499995	0.693133	50	42
128	64	None	8	4	4	0.1	128	None	2	2	None	0.0001	0.69665	0.332809	0.895238	0.112632	0.139347	0.500111	0.693243	0.5035	0.693135	50	49
64	128	128	4	8	8	0.25	128	64	3	3	None	0.0001	0.695001	0.354156	0.853968	0.158246	0.166325	0.500917	0.693482	0.501649	0.693143	50	46
64	64	64	4	4	8	0.1	128	64	3	3	None	0.0001	0.695695	0.344061	0.780952	0.188421	0.171825	0.502242	0.693214	0.497916	0.693207	50	48
64	64	128	8	4	4	0.1	64	64	3	3	None	0.0001	0.696735	0.325337	0.930159	0.0529825	0.10214	0.500608	0.693201	0.501976	0.693139	50	45
64	64	64	4	8	4	0.25	64	64	3	3	None	0.0001	0.698496	0.323292	0.939683	0.0603509	0.109023	0.500979	0.693431	0.50306	0.693111	50	33
64	128	64	8	4	8	0.25	64	None	3	2	None	0.0001	0.689471	0.819866	0.149206	0.867018	0.855503	0.500391	0.693445	0.493449	0.693237	50	40
64	128	64	4	8	4	0.25	64	128	3	3	None	0.0001	0.695965	0.32667	0.987302	0.0164912	0.102796	0.501396	0.693245	0.497394	0.693155	50	39
64	64	64	4	8	8	0.1	64	64	3	3	None	0.0001	0.691477	0.741603	0.193651	0.808772	0.816954	0.502107	0.693224	0.511302	0.693103	50	44
128	64	64	8	8	8	0.1	64	128	3	3	None	0.0001	0.692958	0.526371	0.425397	0.544561	0.543632	0.500679	0.693191	0.51174	0.693094	50	19
128	128	128	8	4	8	0.25	64	64	3	3	None	0.0001	0.690458	0.836474	0.0539683	0.960702	0.896487	0.498045	0.693329	0.495677	0.693197	50	43
128	128	None	8	4	4	0.25	64	None	2	2	None	0.0001	0.692605	0.58281	0.387302	0.612632	0.628156	0.49795	0.693344	0.504117	0.693166	50	13
64	64	None	8	4	8	0.1	64	64	2	3	None	0.0001	0.692115	0.621224	0.320635	0.643158	0.651306	0.499027	0.693248	0.496421	0.693186	50	36
128	128	64	8	4	4	0.1	64	64	3	3	None	0.0001	0.697146	0.322035	1	0.000350877	0.099443	0.50241	0.693153	0.500228	0.693161	50	36
64	128	64	4	8	8	0.1	128	64	3	3	None	0.0001	0.700698	0.320704	1	0.000350877	0.0985504	0.501705	0.693187	0.499802	0.693151	50	44
128	128	64	4	4	8	0.25	64	64	3	3	None	0.0001	0.695149	0.346612	0.87619	0.10807	0.137319	0.499532	0.693251	0.501562	0.693147	50	26
64	64	None	8	4	8	0.25	64	128	2	3	None	0.0001	0.694956	0.360928	0.780952	0.21614	0.21069	0.499872	0.693383	0.497306	0.693204	50	35
128	128	None	8	4	8	0.25	128	None	2	2	None	0.0001	0.692036	0.663979	0.28254	0.694737	0.71322	0.500417	0.693311	0.506832	0.693118	50	44
128	128	None	8	8	8	0.25	128	None	2	2	None	0.0001	0.696272	0.330652	0.907937	0.0726316	0.124586	0.502405	0.693488	0.511672	0.693053	50	49
128	128	None	4	8	8	0.25	64	64	2	3	None	0.0001	0.702833	0.320907	1	0	0.101464	0.502299	0.69333	0.505558	0.693103	50	49
128	128	128	8	4	4	0.1	128	128	3	3	None	0.0001	0.693748	0.432915	0.609524	0.395088	0.374689	0.50381	0.693142	0.514667	0.693023	50	49
64	128	64	8	4	8	0.1	64	128	3	3	None	0.0001	0.695302	0.350054	0.825397	0.182456	0.180643	0.50229	0.693157	0.503774	0.693143	50	39
64	128	64	4	8	4	0.1	128	128	3	3	None	0.0001	0.695187	0.346544	0.812698	0.153333	0.154446	0.502719	0.693153	0.504805	0.693109	50	41
128	128	128	8	4	8	0.25	64	128	3	3	None	0.0001	0.686977	0.86635	0	0.999298	0.891795	0.497515	0.693441	0.495544	0.693205	50	49
64	64	64	8	8	4	0.1	128	128	3	3	None	0.0001	0.695894	0.33796	0.866667	0.144561	0.152541	0.499675	0.693256	0.497575	0.693201	50	40
128	64	None	8	8	4	0.25	128	128	2	3	None	0.0001	0.69601	0.327492	0.952381	0.0487719	0.105734	0.500633	0.693286	0.504173	0.693108	50	41
64	64	64	4	8	4	0.25	128	64	3	3	None	0.0001	0.713707	0.321085	1	0	0.1004	0.499626	0.693714	0.505585	0.693211	50	34
128	64	None	4	8	8	0.25	128	64	2	3	None	0.0001	0.69085	0.821936	0.0888889	0.944912	0.888613	0.49996	0.693489	0.505442	0.693117	50	45
128	128	128	8	8	4	0.25	128	128	3	3	None	0.0001	0.697606	0.321423	0.996825	0.00245614	0.102206	0.499719	0.693289	0.505942	0.693061	50	44
128	128	128	4	4	8	0.25	64	64	3	3	None	0.0001	0.687696	0.880267	0	1	0.905819	0.499016	0.693289	0.498669	0.693197	50	39
64	128	128	4	4	8	0.1	64	64	3	3	None	0.0001	0.699114	0.320196	1	0	0.0972801	0.500261	0.693229	0.496921	0.693214	50	50
128	64	64	4	8	8	0.25	128	None	3	2	None	0.0001	0.704771	0.321463	1	0.00105263	0.100864	0.49955	0.693875	0.500631	0.693156	50	49
64	128	None	8	4	8	0.1	64	None	2	2	None	0.0001	0.695711	0.350752	0.765079	0.217193	0.203908	0.498839	0.693278	0.501183	0.693155	50	7
128	64	None	8	4	8	0.1	64	64	2	3	None	0.0001	0.696852	0.322038	0.993651	0.0077193	0.10291	0.502179	0.693154	0.500304	0.693156	50	20
64	128	128	4	4	4	0.25	64	64	3	3	None	0.0001	0.693749	0.438675	0.580952	0.412281	0.392236	0.500967	0.693279	0.502546	0.69313	50	38
64	64	64	8	4	8	0.25	128	128	3	3	None	0.0001	0.696094	0.328574	0.936508	0.0529825	0.106531	0.498364	0.693272	0.496082	0.6932	50	35
128	128	64	8	8	4	0.1	64	64	3	3	None	0.0001	0.691349	0.761806	0.0349206	0.965965	0.898169	0.50403	0.69313	0.502621	0.693147	50	38
128	64	None	4	4	4	0.25	64	64	2	3	None	0.0001	0.694982	0.360942	0.8	0.21614	0.20982	0.49969	0.693436	0.495251	0.693224	50	38
128	128	64	4	8	4	0.25	64	128	3	3	None	0.0001	0.700662	0.321428	1	0	0.100555	0.501143	0.693242	0.499187	0.693171	50	46
128	128	None	8	4	4	0.1	64	64	2	3	None	0.0001	0.692797	0.557181	0.48254	0.548421	0.573824	0.503852	0.693136	0.503638	0.693128	50	32
128	128	64	8	4	8	0.25	64	64	3	3	None	0.0001	0.691932	0.68858	0.238095	0.769825	0.778478	0.499007	0.693263	0.501297	0.693161	50	34
128	128	64	4	4	8	0.1	128	64	3	3	None	0.0001	0.689633	0.873945	0	0.988772	0.900612	0.500829	0.693187	0.500647	0.693176	50	38
64	64	None	4	4	8	0.25	64	64	2	3	None	0.0001	0.689584	0.843049	0.0888889	0.924912	0.883967	0.497615	0.693296	0.501224	0.693154	50	39
128	128	None	8	4	4	0.25	128	64	2	3	None	0.0001	0.692791	0.558654	0.450794	0.578596	0.597705	0.501407	0.693227	0.502687	0.693167	50	50
128	64	128	8	4	4	0.1	128	None	3	2	None	0.0001	0.694338	0.418371	0.628571	0.380351	0.367009	0.500254	0.693303	0.498268	0.693177	50	48
64	128	64	8	8	4	0.25	128	64	3	3	None	0.0001	0.69382	0.435378	0.555556	0.413333	0.399245	0.499767	0.693569	0.499557	0.693157	50	49
64	128	None	4	8	4	0.1	64	64	2	3	None	0.0001	0.694014	0.408148	0.752381	0.269474	0.257244	0.501498	0.693183	0.503764	0.693138	50	47
64	128	128	8	8	8	0.1	128	None	3	2	None	0.0001	0.693209	0.495323	0.533333	0.48807	0.489594	0.498387	0.693339	0.495232	0.693225	50	45
64	64	None	8	4	8	0.1	128	64	2	3	None	0.0001	0.69759	0.319871	0.980952	0.0077193	0.0961895	0.502064	0.693211	0.504449	0.693142	50	50
128	64	64	8	8	8	0.25	128	128	3	3	None	0.0001	0.693619	0.443384	0.587302	0.407719	0.398152	0.498011	0.693569	0.505449	0.693081	50	49
128	64	None	8	8	8	0.25	128	128	2	3	None	0.0001	0.706298	0.319096	1	0	0.0900211	0.501921	0.693418	0.504044	0.693133	50	40
128	128	128	8	8	4	0.1	128	64	3	3	None	0.0001	0.690303	0.836777	0.031746	0.957544	0.889794	0.500138	0.69319	0.497129	0.693195	50	48
64	128	None	8	8	8	0.1	128	64	2	3	None	0.0001	0.698899	0.32182	1	0.000350877	0.102211	0.500541	0.693238	0.491612	0.693227	50	50
64	128	64	4	8	4	0.1	64	None	3	2	None	0.0001	0.697754	0.327615	0.914286	0.0880702	0.125795	0.503777	0.693174	0.505706	0.693059	50	21
64	None	None	8	4	4	0.1	128	64	1	3	None	0.0001	0.695312	0.413409	0.685714	0.366667	0.365826	0.503966	0.693224	0.515826	0.692936	50	50
128	64	64	8	4	8	0.1	64	64	3	3	None	0.0001	0.703819	0.321183	1	0	0.0998142	0.500513	0.693266	0.504881	0.693099	50	49
128	128	None	4	8	8	0.25	64	128	2	3	None	0.0001	0.689855	0.869947	0.00952381	0.995439	0.897339	0.499578	0.693317	0.496751	0.693169	50	41
64	64	None	8	8	4	0.25	64	64	2	3	None	0.0001	0.693233	0.492577	0.546032	0.473684	0.478818	0.503813	0.693238	0.502884	0.693127	50	50
64	128	None	8	8	8	0.25	128	128	2	3	None	0.0001	0.688168	0.871455	0	0.998246	0.897845	0.499627	0.693427	0.500707	0.693154	50	46
64	128	None	4	4	4	0.1	128	128	2	3	None	0.0001	0.700158	0.321684	0.996825	0.00385965	0.103284	0.50187	0.693194	0.501202	0.693135	50	41
128	64	128	8	4	4	0.1	64	128	3	3	None	0.0001	0.694951	0.356592	0.803175	0.196491	0.187518	0.502086	0.693182	0.505014	0.693127	50	44
128	64	128	8	8	4	0.1	64	None	3	2	None	0.0001	0.716791	0.322206	1	0	0.102262	0.500369	0.693283	0.500635	0.693169	50	50
128	128	64	8	8	8	0.25	128	None	3	2	None	0.0001	0.688341	0.867162	0.0126984	0.982105	0.896173	0.499433	0.693492	0.498752	0.693241	50	45
64	128	128	8	8	8	0.25	128	None	3	2	None	0.0001	0.685702	0.881181	0.00634921	0.988421	0.904959	0.500914	0.693586	0.496223	0.693223	50	49
128	64	128	4	4	8	0.25	128	None	3	2	None	0.0001	0.695194	0.368185	0.761905	0.262105	0.247995	0.499877	0.693538	0.498715	0.693174	50	46
64	128	64	4	4	4	0.25	64	128	3	3	None	0.0001	0.699533	0.320451	0.996825	0.00140351	0.099209	0.502636	0.693185	0.499742	0.693159	50	33
128	128	None	4	4	4	0.25	128	None	2	2	None	0.0001	0.693168	0.49875	0.507937	0.509123	0.501294	0.501499	0.693406	0.502741	0.693128	50	47
128	128	128	8	8	8	0.25	128	64	3	3	None	0.0001	0.699416	0.320167	1	0.000701754	0.0965795	0.499779	0.693357	0.502123	0.693098	50	49
64	64	128	4	8	8	0.1	64	None	3	2	None	0.0001	0.691004	0.737368	0.247619	0.76386	0.774377	0.501399	0.69337	0.49902	0.693192	50	50
128	64	None	8	8	4	0.25	64	128	2	3	None	0.0001	0.691703	0.721392	0.161905	0.851228	0.839355	0.499806	0.693295	0.50718	0.693136	50	40
64	64	None	8	4	8	0.1	128	128	2	3	None	0.0001	0.697543	0.322711	0.968254	0.0361404	0.103471	0.501976	0.69316	0.50174	0.693157	50	43
128	128	64	4	4	8	0.25	128	None	3	2	None	0.0001	0.690162	0.821862	0.136508	0.894737	0.871382	0.498643	0.693432	0.494701	0.693199	50	47
64	64	None	8	8	8	0.1	64	128	2	3	None	0.0001	0.683305	0.873314	0	0.998947	0.900959	0.499202	0.693234	0.499236	0.693178	50	48
64	128	None	4	8	4	0.1	128	None	2	2	None	0.0001	0.69819	0.320463	0.984127	0.0136842	0.097108	0.500674	0.693252	0.500708	0.693168	50	43
64	128	64	8	8	4	0.25	128	128	3	3	None	0.0001	0.688999	0.86519	0.031746	0.961053	0.89678	0.503177	0.693398	0.500017	0.693194	50	50
128	128	128	4	4	8	0.25	64	None	3	2	None	0.0001	0.694682	0.386484	0.660317	0.318596	0.293936	0.500503	0.693422	0.503807	0.693141	50	42
128	128	None	8	4	4	0.25	64	128	2	3	None	0.0001	0.695443	0.339067	0.904762	0.0915789	0.126775	0.500497	0.693236	0.504022	0.693152	50	47
128	128	None	8	8	8	0.1	128	128	2	3	None	0.0001	0.692044	0.673609	0.257143	0.746316	0.76162	0.500298	0.693188	0.502758	0.693139	50	48
64	64	128	4	8	4	0.25	128	128	3	3	None	0.0001	0.68822	0.87304	0.0031746	0.991228	0.896672	0.500943	0.693361	0.497523	0.693214	50	41
128	128	None	4	4	4	0.25	128	128	2	3	None	0.0001	0.698305	0.321858	0.987302	0.00385965	0.0997167	0.501701	0.693235	0.502486	0.693141	50	48
128	128	None	8	8	4	0.25	64	None	2	2	None	0.0001	0.695773	0.341558	0.866667	0.146667	0.159023	0.503726	0.693389	0.507355	0.693088	50	44
64	128	None	8	8	8	0.1	64	128	2	3	None	0.0001	0.704862	0.321041	1	0	0.0987738	0.498347	0.693265	0.502049	0.69318	50	49
64	128	128	8	4	8	0.1	128	None	3	2	None	0.0001	0.691484	0.679156	0.320635	0.694737	0.707498	0.503045	0.693201	0.500405	0.693162	50	50
128	64	64	8	8	4	0.25	128	None	3	2	None	0.0001	0.694973	0.37221	0.714286	0.272281	0.254643	0.498156	0.693827	0.494435	0.693214	50	49
128	64	128	4	4	4	0.1	64	64	3	3	None	0.0001	0.694463	0.388408	0.774603	0.257895	0.245687	0.500489	0.69325	0.512635	0.693117	50	49
64	64	128	8	8	4	0.1	64	None	3	2	None	0.0001	0.697129	0.338755	0.793651	0.169123	0.171321	0.500888	0.693354	0.505941	0.693102	50	31
64	128	64	8	8	8	0.25	128	64	3	3	None	0.0001	0.690626	0.803401	0.11746	0.871579	0.855564	0.498807	0.693587	0.505127	0.693133	50	37
64	64	None	4	4	4	0.1	128	64	2	3	None	0.0001	0.691929	0.656423	0.31746	0.681053	0.704764	0.500395	0.693223	0.511767	0.693052	50	47
64	64	64	8	4	8	0.1	64	64	3	3	None	0.0001	0.674863	0.88085	0	1	0.900559	0.496254	0.693533	0.494804	0.693401	50	49
64	64	None	4	8	8	0.25	128	None	2	2	None	0.0001	0.675958	0.878904	0	1	0.902452	0.500011	0.694081	0.4972	0.693234	50	46
128	64	128	4	4	4	0.1	128	None	3	2	None	0.0001	0.697151	0.32839	0.933333	0.0908772	0.127972	0.49881	0.693239	0.497055	0.693205	50	49
64	64	128	4	8	4	0.25	64	None	3	2	None	0.0001	0.696335	0.340722	0.831746	0.166316	0.169921	0.500179	0.69374	0.49879	0.693208	50	43
64	128	128	4	8	8	0.1	64	128	3	3	None	0.0001	0.690984	0.816856	0.0253968	0.958246	0.89665	0.501736	0.693205	0.501574	0.693154	50	48
64	128	None	8	8	4	0.25	128	64	2	3	None	0.0001	0.700481	0.320511	1	0.000350877	0.0958365	0.500383	0.693456	0.504572	0.69314	50	33
128	64	64	8	8	4	0.25	64	128	3	3	None	0.0001	0.696882	0.321651	0.993651	0.00701754	0.103902	0.500583	0.693257	0.500875	0.693156	50	34
64	64	128	8	8	4	0.1	128	None	3	2	None	0.0001	0.697236	0.329174	0.885714	0.118246	0.131677	0.500692	0.693294	0.498712	0.693206	50	44
128	64	None	4	8	4	0.1	64	64	2	3	None	0.0001	0.704239	0.319851	1	0	0.0976513	0.500982	0.693204	0.503536	0.693151	50	40
128	128	128	4	8	4	0.1	128	128	3	3	None	0.0001	0.693939	0.415372	0.777778	0.270877	0.261982	0.50332	0.693134	0.503969	0.693118	50	50
128	64	64	8	4	4	0.1	128	128	3	3	None	0.0001	0.690168	0.826135	0.130159	0.902456	0.874276	0.500227	0.693195	0.496946	0.693179	50	33
128	64	64	4	4	4	0.25	128	128	3	3	None	0.0001	0.692151	0.657242	0.292063	0.706667	0.72486	0.5004	0.693265	0.499219	0.693151	50	42
128	64	None	8	8	4	0.1	128	None	2	2	None	0.0001	0.693244	0.493508	0.498413	0.493684	0.490747	0.501821	0.693237	0.504531	0.6931	50	43
128	64	None	8	8	8	0.1	128	64	2	3	None	0.0001	0.699838	0.320344	1	0.00596491	0.0986142	0.499896	0.693244	0.505218	0.6931	50	48
128	64	64	4	8	4	0.1	64	None	3	2	None	0.0001	0.709537	0.32251	1	0	0.105519	0.49995	0.693291	0.497468	0.693194	50	45
128	128	64	8	8	4	0.1	128	128	3	3	None	0.0001	0.692436	0.618723	0.390476	0.648772	0.669523	0.505517	0.693109	0.504303	0.693122	50	45
64	64	None	4	8	8	0.1	128	128	2	3	None	0.0001	0.702172	0.321007	1	0.000350877	0.0986684	0.501243	0.693274	0.504262	0.693122	50	48
64	64	None	8	4	4	0.1	128	None	2	2	None	0.0001	0.69303	0.515923	0.438095	0.503158	0.508494	0.502689	0.693245	0.50532	0.693139	50	50
64	64	128	8	8	4	0.25	64	64	3	3	None	0.0001	0.694525	0.37741	0.771429	0.235439	0.227611	0.500369	0.693435	0.498058	0.69318	50	47
128	64	128	4	8	8	0.1	128	None	3	2	None	0.0001	0.698308	0.322974	0.965079	0.04	0.10795	0.499308	0.693388	0.501289	0.693148	50	43
64	64	64	4	4	4	0.1	128	64	3	3	None	0.0001	0.694048	0.426499	0.561905	0.388421	0.377748	0.502435	0.693171	0.503866	0.693114	50	45
64	64	128	8	8	4	0.1	64	128	3	3	None	0.0001	0.689465	0.87245	0.00634921	0.995789	0.903077	0.500436	0.693242	0.503964	0.693138	50	48
64	64	64	8	4	8	0.25	64	64	3	3	None	0.0001	0.695331	0.357391	0.752381	0.230175	0.21241	0.501123	0.693366	0.50377	0.69312	50	50
128	128	64	8	4	4	0.1	128	64	3	3	None	0.0001	0.699733	0.320972	1	0.000350877	0.099496	0.501939	0.693165	0.500948	0.693127	50	47
128	128	128	4	8	8	0.1	64	128	3	3	None	0.0001	0.696344	0.322852	0.996825	0.00842105	0.100329	0.504194	0.693112	0.505621	0.6931	50	48
128	128	64	8	8	8	0.25	128	64	3	3	None	0.0001	0.694545	0.373789	0.771429	0.235439	0.2258	0.500507	0.693386	0.513295	0.693073	50	45
64	64	128	8	4	4	0.1	64	128	3	3	None	0.0001	0.694051	0.403979	0.720635	0.293333	0.279278	0.50279	0.693162	0.501893	0.693128	50	50
128	128	128	4	4	4	0.25	128	64	3	3	None	0.0001	0.70261	0.320602	1	0	0.101429	0.501892	0.693268	0.497074	0.693175	50	37
128	128	64	8	8	8	0.25	64	64	3	3	None	0.0001	0.700491	0.322297	1	0	0.104069	0.500492	0.693386	0.499377	0.693184	50	46
128	64	128	4	8	8	0.25	128	128	3	3	None	0.0001	0.687268	0.879117	0.00634921	0.996842	0.902316	0.500983	0.693412	0.501823	0.693204	50	48
64	64	128	8	8	4	0.25	128	128	3	3	None	0.0001	0.695932	0.34725	0.774603	0.199298	0.189809	0.499372	0.693505	0.505608	0.693124	50	26
64	128	None	4	8	8	0.25	64	128	2	3	None	0.0001	0.697829	0.3211	0.993651	0.00736842	0.0956994	0.49836	0.693474	0.495814	0.693202	50	37
64	128	64	4	4	8	0.25	64	128	3	3	None	0.0001	0.702804	0.319846	1	0	0.0968639	0.500345	0.693247	0.501015	0.693141	50	38
128	64	128	8	8	8	0.1	64	64	3	3	None	0.0001	0.687584	0.870439	0	0.999649	0.897658	0.49803	0.693314	0.496394	0.693227	50	45
128	64	64	4	4	4	0.1	64	64	3	3	None	0.0001	0.689369	0.863367	0.0253968	0.977895	0.898861	0.502134	0.693157	0.502891	0.69315	50	37
64	64	128	8	8	8	0.25	64	128	3	3	None	0.0001	0.687077	0.880284	0	0.999649	0.905985	0.498162	0.693458	0.495846	0.693224	50	40
64	128	None	8	4	4	0.1	64	None	2	2	None	0.0001	0.693995	0.433251	0.615873	0.405614	0.391076	0.505146	0.693114	0.508404	0.693041	50	50
128	64	64	4	8	4	0.25	64	128	3	3	None	0.0001	0.702385	0.320139	1	0.000701754	0.0965323	0.500651	0.693325	0.504237	0.69311	50	32
64	128	128	4	8	4	0.1	128	128	3	3	None	0.0001	0.692779	0.558462	0.460317	0.594737	0.605151	0.50048	0.693184	0.507841	0.693114	50	44
64	128	None	4	4	4	0.25	64	None	2	2	None	0.0001	0.69055	0.775547	0.203175	0.81614	0.821321	0.50099	0.693442	0.498756	0.693201	50	39
128	128	None	8	8	4	0.1	128	64	2	3	None	0.0001	0.695845	0.332524	0.911111	0.0887719	0.119733	0.500904	0.693198	0.509034	0.693076	50	48
64	128	None	4	8	8	0.1	64	None	2	2	None	0.0001	0.693573	0.450711	0.55873	0.425263	0.422843	0.501315	0.693271	0.503251	0.693097	50	49
64	64	64	4	4	8	0.1	64	128	3	3	None	0.0001	0.686185	0.875573	0.00634921	0.998947	0.902605	0.50008	0.693272	0.499716	0.693206	50	50
128	128	None	4	4	8	0.1	64	64	2	3	None	0.0001	0.694563	0.371684	0.742857	0.220351	0.214081	0.500305	0.693178	0.50058	0.693148	50	25
128	64	None	4	4	8	0.25	128	None	2	2	None	0.0001	0.692248	0.592262	0.457143	0.598246	0.614048	0.499684	0.693549	0.503355	0.693114	50	43
64	128	64	8	4	4	0.25	64	128	3	3	None	0.0001	0.692532	0.601562	0.349206	0.647719	0.671898	0.500192	0.693225	0.499638	0.693151	50	36
128	64	64	8	8	4	0.25	64	None	3	2	None	0.0001	0.696065	0.340244	0.809524	0.169474	0.165862	0.499333	0.693693	0.504457	0.693047	50	49
64	128	64	8	4	8	0.1	128	None	3	2	None	0.0001	0.689063	0.845922	0.0698413	0.924912	0.881108	0.501673	0.693186	0.494222	0.693226	50	41
64	64	64	4	8	8	0.1	64	128	3	3	None	0.0001	0.692752	0.557211	0.457143	0.576491	0.58559	0.50438	0.693157	0.513309	0.693055	50	48
128	64	None	4	8	4	0.1	128	None	2	2	None	0.0001	0.69813	0.323509	0.974603	0.0301754	0.10709	0.502587	0.693199	0.50675	0.693077	50	30
64	64	None	4	8	8	0.25	64	64	2	3	None	0.0001	0.700194	0.320604	1	0.00140351	0.0974273	0.499267	0.693623	0.495321	0.693251	50	43
128	128	64	8	4	4	0.25	128	128	3	3	None	0.0001	0.697191	0.322606	0.955556	0.0364912	0.0992005	0.50512	0.693144	0.50616	0.693067	50	50
64	128	64	4	4	4	0.1	64	128	3	3	None	0.0001	0.694606	0.37094	0.774603	0.221404	0.209447	0.499928	0.693197	0.496774	0.69318	50	29
128	64	None	4	8	8	0.1	128	64	2	3	None	0.0001	0.696263	0.326319	0.968254	0.0378947	0.105439	0.501613	0.693395	0.502923	0.693201	50	48
128	64	None	4	4	8	0.1	64	64	2	3	None	0.0001	0.695757	0.3401	0.847619	0.155088	0.158937	0.502698	0.693173	0.502972	0.693154	50	43
128	128	None	8	8	4	0.1	128	None	2	2	None	0.0001	0.695724	0.341955	0.873016	0.140702	0.157579	0.499722	0.693286	0.507938	0.69309	50	48
128	64	None	8	8	8	0.25	128	64	2	3	None	0.0001	0.694441	0.393168	0.720635	0.3	0.289921	0.499149	0.69349	0.50142	0.693158	50	45
64	128	64	4	8	4	0.1	64	128	3	3	None	0.0001	0.692437	0.614739	0.295238	0.689825	0.699762	0.50385	0.69313	0.50901	0.693075	50	43
64	64	None	8	8	8	0.25	128	64	2	3	None	0.0001	0.684934	0.879396	0	0.997895	0.900874	0.500947	0.693512	0.501371	0.693164	50	50
64	128	128	8	8	8	0.25	128	64	3	3	None	0.0001	0.698778	0.321834	0.987302	0.0045614	0.106128	0.502209	0.69343	0.506646	0.693063	50	50
128	64	None	8	8	4	0.1	64	64	2	3	None	0.0001	0.69298	0.517399	0.473016	0.534386	0.538015	0.500203	0.693222	0.501505	0.693155	50	40
128	128	128	8	4	8	0.25	128	None	3	2	None	0.0001	0.691508	0.718514	0.260317	0.741053	0.76274	0.497086	0.693409	0.506769	0.693116	50	40
64	None	None	4	4	8	0.1	128	128	1	3	None	0.0001	0.696657	0.362616	0.780952	0.264211	0.250641	0.502913	0.693217	0.506398	0.6931	50	47
64	128	64	8	8	8	0.25	64	None	3	2	None	0.0001	0.699772	0.321776	1	0.00140351	0.103342	0.50102	0.693538	0.504605	0.693127	50	47
64	128	64	4	8	4	0.25	128	None	3	2	None	0.0001	0.69745	0.3266	0.911111	0.0842105	0.120096	0.499631	0.693587	0.500502	0.693151	50	29
64	64	64	8	4	8	0.1	128	64	3	3	None	0.0001	0.690522	0.751995	0.225397	0.771228	0.786366	0.502027	0.693238	0.506154	0.693101	50	40
64	128	None	4	4	4	0.25	128	None	2	2	None	0.0001	0.695308	0.365482	0.730159	0.255439	0.24379	0.49959	0.693545	0.506779	0.693089	50	34
128	64	128	8	8	4	0.25	128	64	3	3	None	0.0001	0.697236	0.324245	0.965079	0.0463158	0.106791	0.500576	0.693459	0.500661	0.693131	50	38
128	64	None	8	4	4	0.25	128	128	2	3	None	0.0001	0.693807	0.433322	0.593651	0.387018	0.37755	0.502499	0.693249	0.497905	0.693157	50	50
128	64	None	4	8	8	0.1	64	None	2	2	None	0.0001	0.693813	0.436032	0.619048	0.381404	0.380849	0.501144	0.693232	0.506703	0.693112	50	41
64	64	None	8	4	4	0.1	128	64	2	3	None	0.0001	0.692838	0.536027	0.431746	0.556842	0.562098	0.497789	0.69326	0.500064	0.693173	50	30
64	128	None	8	8	4	0.1	128	128	2	3	None	0.0001	0.69817	0.32253	0.990476	0.0126316	0.103746	0.502377	0.693172	0.506624	0.693083	50	46
128	128	128	4	8	4	0.25	128	128	3	3	None	0.0001	0.694595	0.366973	0.768254	0.204912	0.192601	0.502074	0.693278	0.502559	0.693128	50	43
128	64	None	8	8	8	0.1	128	None	2	2	None	0.0001	0.698054	0.322704	0.961905	0.0308772	0.103865	0.500534	0.693279	0.503192	0.693145	50	27
128	64	None	8	4	4	0.1	64	64	2	3	None	0.0001	0.697149	0.325824	0.895238	0.0677193	0.111981	0.501962	0.693177	0.505696	0.69313	50	1
64	128	128	8	8	4	0.25	128	64	3	3	None	0.0001	0.698053	0.321244	0.977778	0.0284211	0.0991253	0.500888	0.69335	0.501612	0.693121	50	39
64	64	None	4	8	4	0.1	128	None	2	2	None	0.0001	0.694298	0.413765	0.638095	0.365263	0.34712	0.502528	0.693268	0.504298	0.693131	50	49
128	64	64	4	8	8	0.25	64	64	3	3	None	0.0001	0.715039	0.320939	1	0	0.099248	0.500584	0.693532	0.505303	0.69309	50	49
64	128	128	8	4	4	0.1	128	128	3	3	None	0.0001	0.693777	0.425359	0.612698	0.383509	0.370401	0.500431	0.693199	0.502407	0.69313	50	41
128	128	64	8	8	4	0.1	64	None	3	2	None	0.0001	0.696114	0.331337	0.879365	0.0961404	0.123073	0.498132	0.693252	0.501927	0.693137	50	46
128	128	None	8	4	8	0.25	64	None	2	2	None	0.0001	0.693411	0.469767	0.469841	0.457895	0.441828	0.500733	0.693292	0.506879	0.693093	50	44
64	128	64	4	4	4	0.25	128	128	3	3	None	0.0001	0.696153	0.329104	0.92381	0.0726316	0.112464	0.501685	0.693243	0.508203	0.693085	50	47
128	128	64	8	8	4	0.25	128	None	3	2	None	0.0001	0.695317	0.356877	0.771429	0.210175	0.206151	0.496496	0.693738	0.492954	0.693192	50	47
64	128	128	8	8	4	0.25	64	None	3	2	None	0.0001	0.700382	0.320987	0.980952	0.0203509	0.0986673	0.498416	0.69359	0.496176	0.693234	50	49
64	64	128	8	8	8	0.1	64	128	3	3	None	0.0001	0.695427	0.339212	0.892063	0.0866667	0.120906	0.502626	0.693148	0.503935	0.693122	50	14
128	128	64	8	8	8	0.1	128	64	3	3	None	0.0001	0.69223	0.630243	0.361905	0.661404	0.673455	0.501097	0.693188	0.496665	0.693177	50	37
128	128	128	4	4	8	0.1	128	64	3	3	None	0.0001	0.689191	0.856282	0.0285714	0.957895	0.890121	0.502093	0.693204	0.499062	0.69319	50	50
128	128	64	4	8	4	0.1	128	None	3	2	None	0.0001	0.696741	0.327018	0.920635	0.0733333	0.112421	0.501068	0.693199	0.503052	0.69312	50	48
64	64	64	4	4	8	0.25	128	128	3	3	None	0.0001	0.692853	0.54101	0.457143	0.549474	0.55531	0.501775	0.69347	0.503441	0.693182	50	50
64	128	None	8	4	4	0.1	128	64	2	3	None	0.0001	0.694639	0.385662	0.673016	0.31193	0.295202	0.503395	0.693152	0.500709	0.693145	50	38
128	128	None	8	4	4	0.1	64	128	2	3	None	0.0001	0.6937	0.43603	0.68254	0.369474	0.352414	0.501905	0.69317	0.506081	0.693114	50	34
128	128	128	4	4	4	0.1	128	128	3	3	None	0.0001	0.688931	0.863858	0.015873	0.990877	0.897418	0.499813	0.693206	0.496279	0.693176	50	49
64	64	128	4	8	4	0.25	64	128	3	3	None	0.0001	0.694717	0.367904	0.765079	0.215439	0.208655	0.501374	0.693382	0.498818	0.693168	50	49
128	128	64	4	4	4	0.1	128	None	3	2	None	0.0001	0.696236	0.333345	0.892063	0.103158	0.132442	0.503146	0.693154	0.506699	0.693099	50	18
64	64	None	8	8	4	0.25	128	64	2	3	None	0.0001	0.68344	0.874148	0	0.998947	0.899129	0.498932	0.693537	0.493395	0.69346	50	21
128	128	128	4	8	4	0.25	128	64	3	3	None	0.0001	0.700544	0.320349	1	0	0.0964806	0.500728	0.693317	0.500198	0.693153	50	36
64	128	64	8	4	4	0.1	64	64	3	3	None	0.0001	0.692367	0.632244	0.250794	0.697544	0.714433	0.501636	0.693167	0.502344	0.693128	50	46
128	64	None	4	4	4	0.25	64	128	2	3	None	0.0001	0.698721	0.321171	0.996825	0.00280702	0.0987029	0.501262	0.693246	0.496871	0.693195	50	37
64	128	64	8	8	4	0.1	128	None	3	2	None	0.0001	0.697936	0.324683	0.92381	0.0729825	0.115175	0.502283	0.693247	0.507807	0.693075	50	42
64	64	64	4	8	8	0.25	128	None	3	2	None	0.0001	0.682689	0.879038	0	0.999298	0.900283	0.499582	0.693763	0.493977	0.693347	50	42
128	128	64	8	4	4	0.1	64	None	3	2	None	0.0001	0.695297	0.353114	0.780952	0.207368	0.202208	0.502422	0.693177	0.512269	0.693051	50	44
128	64	128	8	8	4	0.1	64	128	3	3	None	0.0001	0.698411	0.321767	0.977778	0.0217544	0.0996246	0.499386	0.693247	0.501876	0.693117	50	37
64	128	None	8	8	8	0.1	64	None	2	2	None	0.0001	0.693947	0.41987	0.542857	0.38	0.358593	0.503336	0.69318	0.502736	0.693109	50	43
128	128	None	4	4	8	0.25	64	64	2	3	None	0.0001	0.696451	0.326158	0.968254	0.0438596	0.107359	0.503057	0.693194	0.500923	0.693137	50	37
64	128	None	8	4	4	0.25	128	64	2	3	None	0.0001	0.694099	0.399264	0.657143	0.331228	0.307881	0.498669	0.693309	0.500904	0.693132	50	41
128	64	64	4	4	4	0.25	64	64	3	3	None	0.0001	0.690689	0.822046	0.0412698	0.943158	0.885694	0.499757	0.693281	0.496517	0.693195	50	48
64	128	None	8	8	4	0.1	64	None	2	2	None	0.0001	0.694185	0.41766	0.660317	0.37193	0.364813	0.499768	0.69331	0.505667	0.693124	50	31
64	128	128	4	4	4	0.25	128	64	3	3	None	0.0001	0.693483	0.463701	0.580952	0.441754	0.439832	0.502015	0.693247	0.503016	0.69311	50	31
64	128	64	8	8	4	0.25	64	None	3	2	None	0.0001	0.701087	0.320386	1	0.00105263	0.0962841	0.502211	0.693358	0.504096	0.693143	50	35
128	64	None	4	4	4	0.25	128	64	2	3	None	0.0001	0.694437	0.383465	0.720635	0.28807	0.268516	0.500558	0.693302	0.507164	0.693102	50	27
64	64	128	8	8	4	0.25	128	None	3	2	None	0.0001	0.690115	0.787617	0.146032	0.826316	0.822983	0.499173	0.693869	0.497365	0.693183	50	45
128	128	None	8	4	4	0.1	128	128	2	3	None	0.0001	0.695857	0.333043	0.936508	0.074386	0.120626	0.501369	0.693184	0.496154	0.693168	50	44
64	64	64	8	4	4	0.25	128	None	3	2	None	0.0001	0.703703	0.320394	0.996825	0.00912281	0.0994652	0.501782	0.693641	0.504915	0.693124	50	41
64	64	128	8	4	8	0.1	128	128	3	3	None	0.0001	0.696428	0.336534	0.892063	0.120351	0.150398	0.501363	0.693257	0.504235	0.693151	50	47
64	64	None	8	4	4	0.1	64	None	2	2	None	0.0001	0.695235	0.388973	0.638095	0.327018	0.309736	0.500655	0.693294	0.507346	0.69307	50	49
64	64	64	8	8	4	0.1	64	None	3	2	None	0.0001	0.694247	0.419898	0.64127	0.368772	0.359891	0.501891	0.693261	0.501044	0.693141	50	44
128	128	None	4	8	8	0.25	64	None	2	2	None	0.0001	0.693278	0.488823	0.44127	0.493333	0.479961	0.499785	0.69354	0.501837	0.693132	50	38
128	64	None	8	8	4	0.25	64	64	2	3	None	0.0001	0.689328	0.859616	0.0285714	0.967368	0.894501	0.502481	0.693329	0.502396	0.693166	50	48
128	64	None	8	4	4	0.1	128	64	2	3	None	0.0001	0.694318	0.408319	0.619048	0.353333	0.339313	0.500411	0.693243	0.499667	0.693198	50	45
128	128	None	4	8	4	0.25	128	128	2	3	None	0.0001	0.687866	0.877201	0.00634921	0.990175	0.900411	0.499301	0.693424	0.495394	0.693273	50	48
64	128	64	4	4	4	0.1	64	None	3	2	None	0.0001	0.696553	0.3332	0.866667	0.121053	0.142252	0.498731	0.693295	0.49897	0.693186	50	34
64	64	128	4	4	8	0.25	128	None	3	2	None	0.0001	0.691252	0.682407	0.365079	0.684912	0.71284	0.502356	0.693555	0.502461	0.693195	50	50
128	64	None	4	8	4	0.25	128	64	2	3	None	0.0001	0.697983	0.320883	0.987302	0.00877193	0.0972927	0.502181	0.69327	0.500858	0.693148	50	35
128	None	None	4	8	8	0.25	64	64	1	3	None	0.0001	0.696558	0.341414	0.84127	0.175088	0.175949	0.50319	0.693211	0.507286	0.693081	50	48
128	64	128	8	8	8	0.25	128	128	3	3	None	0.0001	0.69452	0.369712	0.812698	0.209825	0.19931	0.499754	0.693404	0.504133	0.693145	50	41
64	128	64	8	8	8	0.1	128	64	3	3	None	0.0001	0.689551	0.856665	0.015873	0.966316	0.89176	0.498573	0.693276	0.498498	0.693184	50	48
128	64	128	4	4	4	0.1	64	None	3	2	None	0.0001	0.69748	0.325398	0.904762	0.0877193	0.116357	0.501017	0.69326	0.49899	0.693161	50	37
128	64	64	4	4	8	0.25	64	None	3	2	None	0.0001	0.69911	0.320712	0.993651	0.00982456	0.0994701	0.500547	0.693495	0.503893	0.69311	50	46
128	64	None	4	4	4	0.1	64	None	2	2	None	0.0001	0.687928	0.87245	0.0031746	0.993333	0.89823	0.50382	0.693184	0.500723	0.693154	50	22
64	128	128	4	8	4	0.1	128	64	3	3	None	0.0001	0.699352	0.321522	0.993651	0.00210526	0.100636	0.499875	0.693222	0.497841	0.69318	50	44
64	128	128	8	4	4	0.25	64	64	3	3	None	0.0001	0.692059	0.668135	0.247619	0.78386	0.785244	0.497173	0.693289	0.500816	0.69317	50	38
64	64	64	8	8	4	0.1	64	128	3	3	None	0.0001	0.693985	0.412936	0.695238	0.345614	0.333655	0.504903	0.693145	0.507086	0.693074	50	49
64	None	None	8	8	8	0.25	128	None	1	2	None	0.0001	0.696058	0.400265	0.698413	0.345263	0.341906	0.501697	0.693936	0.507089	0.693135	50	46
128	128	None	4	8	8	0.1	128	None	2	2	None	0.0001	0.69229	0.629179	0.32381	0.658246	0.677297	0.499415	0.693296	0.506647	0.693131	50	49
64	64	64	8	8	8	0.25	128	None	3	2	None	0.0001	0.692987	0.519347	0.498413	0.523158	0.526698	0.500924	0.693796	0.501934	0.693152	50	49
64	128	128	4	4	4	0.1	128	128	3	3	None	0.0001	0.69094	0.800845	0.171429	0.872982	0.864382	0.499597	0.693205	0.497122	0.693153	50	45
64	128	64	4	8	8	0.25	64	128	3	3	None	0.0001	0.684407	0.877457	0	1	0.901992	0.4989	0.693403	0.496078	0.693242	50	50
128	64	None	4	4	8	0.1	128	None	2	2	None	0.0001	0.699051	0.320336	0.980952	0.0305263	0.0969582	0.504812	0.69314	0.506926	0.693086	50	45
128	64	None	8	4	4	0.25	128	64	2	3	None	0.0001	0.698226	0.320841	0.990476	0.0136842	0.0995393	0.502338	0.693245	0.502992	0.693132	50	48
128	64	None	4	8	8	0.1	64	128	2	3	None	0.0001	0.699087	0.321993	1	0	0.104294	0.500036	0.693202	0.50158	0.693138	50	46
64	128	64	8	4	4	0.25	64	64	3	3	None	0.0001	0.693459	0.466005	0.542857	0.396491	0.403322	0.500821	0.69325	0.508214	0.693091	50	44
128	128	128	8	8	4	0.1	64	128	3	3	None	0.0001	0.691768	0.710987	0.2	0.769123	0.780498	0.49841	0.693212	0.499317	0.693108	50	39
64	64	128	8	8	8	0.25	128	128	3	3	None	0.0001	0.684585	0.87903	0	1	0.900865	0.498763	0.693664	0.500126	0.693161	50	48
64	64	64	4	8	4	0.25	128	128	3	3	None	0.0001	0.693131	0.502847	0.51746	0.500702	0.503997	0.49967	0.693568	0.504217	0.69314	50	30
64	None	None	8	8	4	0.1	128	64	1	3	None	0.0001	0.694138	0.454867	0.565079	0.441404	0.435268	0.505291	0.693177	0.510278	0.693016	50	46
128	64	128	4	8	4	0.1	64	128	3	3	None	0.0001	0.692213	0.649963	0.339683	0.694737	0.717549	0.498763	0.693221	0.505231	0.693121	50	38
128	128	None	4	4	4	0.25	64	128	2	3	None	0.0001	0.698507	0.319827	1	0.00105263	0.0974685	0.499266	0.693252	0.501413	0.693135	50	9
64	None	None	8	4	8	0.25	128	None	1	2	None	0.0001	0.693705	0.482479	0.495238	0.484912	0.479213	0.502521	0.693649	0.504907	0.693129	50	39
64	128	128	8	4	4	0.1	128	None	3	2	None	0.0001	0.700916	0.321627	0.987302	0.0129825	0.0995561	0.503884	0.693177	0.50792	0.693087	50	46
128	64	64	4	4	8	0.1	128	64	3	3	None	0.0001	0.69752	0.320411	0.987302	0.00631579	0.0969188	0.500504	0.69318	0.504777	0.693141	50	43
64	64	128	8	4	8	0.25	128	128	3	3	None	0.0001	0.690187	0.800772	0.168254	0.858947	0.846991	0.501341	0.693325	0.497464	0.693212	50	25
128	128	64	4	4	8	0.1	128	128	3	3	None	0.0001	0.693971	0.409948	0.685714	0.302105	0.30025	0.502402	0.693179	0.499505	0.693179	50	39
64	128	128	8	8	4	0.1	128	None	3	2	None	0.0001	0.693728	0.446466	0.628571	0.405263	0.405375	0.501057	0.693274	0.504083	0.693143	50	33
128	64	None	4	8	8	0.25	64	64	2	3	None	0.0001	0.694415	0.382193	0.72381	0.26386	0.253311	0.500699	0.693365	0.508028	0.693104	50	49
128	64	64	8	8	4	0.25	64	64	3	3	None	0.0001	0.694554	0.374019	0.774603	0.206316	0.197627	0.499431	0.693336	0.503763	0.693137	50	47
128	64	64	4	4	8	0.1	64	None	3	2	None	0.0001	0.702877	0.32242	0.996825	0.00140351	0.101822	0.501367	0.693237	0.507859	0.693066	50	48
128	64	128	4	4	8	0.25	128	128	3	3	None	0.0001	0.705009	0.32102	1	0	0.10226	0.500468	0.693348	0.501824	0.693166	50	45
64	128	64	4	8	8	0.25	128	64	3	3	None	0.0001	0.702189	0.322038	1	0.000701754	0.10097	0.498638	0.693563	0.497868	0.693197	50	44
128	None	None	8	4	8	0.25	64	64	1	3	None	0.0001	0.691693	0.631563	0.380952	0.634386	0.652302	0.503166	0.693183	0.502631	0.693106	50	43
64	64	64	8	8	8	0.25	128	128	3	3	None	0.0001	0.695857	0.348733	0.853968	0.188772	0.189094	0.499904	0.693528	0.493391	0.69324	50	45
128	128	None	4	4	8	0.1	128	128	2	3	None	0.0001	0.699403	0.32048	1	0.000701754	0.098379	0.501286	0.693184	0.495563	0.693207	50	46
64	128	None	8	4	4	0.25	64	128	2	3	None	0.0001	0.695639	0.328919	0.95873	0.0294737	0.100794	0.49878	0.693248	0.503618	0.693153	50	10
128	64	64	4	8	4	0.25	128	None	3	2	None	0.0001	0.6924	0.58551	0.4	0.596842	0.612181	0.501917	0.693726	0.510715	0.693049	50	47
64	128	None	4	4	8	0.25	64	None	2	2	None	0.0001	0.688829	0.853707	0.0634921	0.937193	0.886478	0.500474	0.693466	0.504931	0.693138	50	31
64	128	128	4	8	4	0.1	64	None	3	2	None	0.0001	0.695115	0.365911	0.749206	0.24	0.23043	0.504887	0.693141	0.511174	0.693024	50	33
64	64	128	8	4	8	0.1	64	128	3	3	None	0.0001	0.688434	0.869559	0.0222222	0.98	0.897171	0.498862	0.693211	0.49879	0.693186	50	50
128	128	64	4	4	4	0.25	64	None	3	2	None	0.0001	0.696666	0.3305	0.87619	0.108772	0.132439	0.499689	0.693414	0.501594	0.693147	50	41
64	64	64	4	4	4	0.1	64	64	3	3	None	0.0001	0.695446	0.341502	0.892063	0.129123	0.140946	0.501986	0.693179	0.504575	0.693116	50	49
128	128	128	8	8	4	0.1	128	128	3	3	None	0.0001	0.694413	0.382895	0.714286	0.282456	0.260482	0.504095	0.693137	0.512957	0.693054	50	50
64	64	64	4	8	4	0.1	128	128	3	3	None	0.0001	0.705754	0.32098	1	0	0.0988866	0.499115	0.693286	0.500364	0.693168	50	43
64	128	128	4	8	4	0.1	128	None	3	2	None	0.0001	0.695871	0.343075	0.847619	0.168421	0.170906	0.504117	0.693157	0.50522	0.693084	50	44
128	64	64	8	4	8	0.1	64	None	3	2	None	0.0001	0.690314	0.788597	0.190476	0.815789	0.826367	0.503461	0.693146	0.501157	0.69316	50	50
64	128	128	4	8	4	0.25	64	None	3	2	None	0.0001	0.699626	0.320473	0.984127	0.0207018	0.0995741	0.501526	0.693445	0.498349	0.693232	50	46
64	128	64	8	4	4	0.1	128	None	3	2	None	0.0001	0.693112	0.506285	0.498413	0.505965	0.507571	0.500965	0.693237	0.507109	0.693087	50	31
128	None	None	8	8	8	0.1	64	128	1	3	None	0.0001	0.695527	0.348084	0.831746	0.175439	0.177151	0.499686	0.693197	0.504065	0.693129	50	43
128	64	128	4	8	4	0.1	64	64	3	3	None	0.0001	0.700241	0.320537	1	0.000350877	0.1003	0.501049	0.693188	0.500152	0.693141	50	47
128	64	None	8	4	4	0.25	64	None	2	2	None	0.0001	0.695575	0.346059	0.787302	0.194035	0.179443	0.500093	0.693495	0.511183	0.693062	50	45
64	None	None	4	8	4	0.25	128	None	1	2	None	0.0001	0.690852	0.60503	0.346032	0.603158	0.612233	0.503368	0.693734	0.504549	0.693162	50	45
64	64	128	4	8	4	0.1	128	None	3	2	None	0.0001	0.699588	0.322043	0.974603	0.0224561	0.102389	0.499319	0.69343	0.497371	0.693227	50	46
128	128	None	4	8	8	0.25	128	128	2	3	None	0.0001	0.692678	0.582043	0.368254	0.614035	0.632573	0.500376	0.693382	0.493855	0.693182	50	48
64	None	None	8	4	8	0.25	64	None	1	2	None	0.0001	0.692202	0.538747	0.425397	0.562105	0.553486	0.502423	0.693578	0.507731	0.69308	50	47
128	128	128	8	4	4	0.1	64	128	3	3	None	0.0001	0.694638	0.366469	0.806349	0.177895	0.183286	0.503061	0.693139	0.507561	0.693096	50	28
64	64	128	8	4	8	0.1	64	None	3	2	None	0.0001	0.703482	0.322457	0.996825	0.00596491	0.104083	0.499581	0.693366	0.501281	0.693224	50	48
128	64	64	4	4	4	0.1	64	128	3	3	None	0.0001	0.693263	0.481733	0.580952	0.459649	0.464293	0.501377	0.693154	0.504597	0.693128	50	21
64	128	128	8	8	8	0.25	128	128	3	3	None	0.0001	0.694121	0.399494	0.669841	0.314035	0.302554	0.500245	0.693414	0.504044	0.69311	50	43
64	64	128	8	4	4	0.1	128	None	3	2	None	0.0001	0.694557	0.416361	0.590476	0.38807	0.370397	0.502737	0.693286	0.504243	0.693129	50	44
64	64	None	8	8	4	0.25	64	None	2	2	None	0.0001	0.695834	0.362799	0.777778	0.238596	0.237248	0.500655	0.693872	0.514269	0.693067	50	48
64	64	64	4	4	4	0.25	128	None	3	2	None	0.0001	0.693254	0.49549	0.511111	0.484912	0.489683	0.503176	0.693372	0.496991	0.693203	50	50
128	None	None	8	8	8	0.1	128	64	1	3	None	0.0001	0.694214	0.44009	0.593651	0.437193	0.423783	0.503726	0.693176	0.50745	0.693094	50	48
128	64	64	4	4	4	0.1	128	None	3	2	None	0.0001	0.693748	0.450397	0.555556	0.434737	0.428797	0.498723	0.693306	0.501618	0.693144	50	42
64	128	None	8	4	8	0.1	128	64	2	3	None	0.0001	0.689142	0.867349	0.0571429	0.955789	0.894852	0.500561	0.69318	0.498465	0.693168	50	43
64	None	None	8	4	4	0.25	128	None	1	2	None	0.0001	0.69836	0.366817	0.736508	0.283509	0.265148	0.508775	0.693263	0.516937	0.692791	50	50
64	64	64	4	4	8	0.25	64	None	3	2	None	0.0001	0.695572	0.361561	0.755556	0.254737	0.239154	0.499128	0.693659	0.506945	0.693084	50	47
128	128	64	4	8	8	0.1	64	None	3	2	None	0.0001	0.693517	0.462006	0.606349	0.443509	0.440955	0.50384	0.693233	0.510869	0.693062	50	36
128	128	128	4	4	4	0.25	128	None	3	2	None	0.0001	0.696733	0.328556	0.930159	0.0757895	0.123299	0.498899	0.693498	0.501134	0.69315	50	34
64	64	None	4	4	4	0.25	64	128	2	3	None	0.0001	0.688182	0.863092	0.0190476	0.984912	0.895335	0.504126	0.693159	0.495412	0.693187	50	50
128	None	None	4	8	4	0.1	64	128	1	3	None	0.0001	0.694387	0.4013	0.596825	0.345614	0.32413	0.507379	0.693086	0.513356	0.693013	50	49
64	64	None	4	4	4	0.25	64	64	2	3	None	0.0001	0.687209	0.86285	0.0222222	0.977193	0.895027	0.499047	0.693507	0.491528	0.693275	50	47
128	128	128	4	4	4	0.25	64	64	3	3	None	0.0001	0.690442	0.818753	0.142857	0.887368	0.868908	0.501884	0.693239	0.501808	0.693129	50	47
64	None	None	4	8	8	0.25	64	None	1	2	None	0.0001	0.693901	0.471003	0.565079	0.465965	0.462123	0.502857	0.693578	0.503808	0.693186	50	40
128	128	64	4	4	4	0.25	128	64	3	3	None	0.0001	0.689276	0.85468	0.0380952	0.957193	0.890946	0.500221	0.693235	0.503824	0.693132	50	47
64	128	None	4	8	8	0.25	128	128	2	3	None	0.0001	0.694934	0.356532	0.831746	0.174386	0.180324	0.501738	0.693285	0.507534	0.69313	50	36
128	128	64	8	4	4	0.25	64	None	3	2	None	0.0001	0.695628	0.340821	0.892063	0.13193	0.151128	0.501328	0.693235	0.502446	0.693134	50	3
128	None	None	4	4	4	0.25	64	64	1	3	None	0.0001	0.700391	0.322804	0.980952	0.0210526	0.106235	0.500175	0.693222	0.498639	0.693174	50	49
128	64	64	8	8	8	0.25	64	64	3	3	None	0.0001	0.697605	0.321557	0.990476	0.00666667	0.0970899	0.499515	0.693361	0.49729	0.693159	50	40
64	None	None	4	8	4	0.1	64	None	1	2	None	0.0001	0.696587	0.39144	0.638095	0.337193	0.323768	0.505585	0.693169	0.511685	0.692974	50	47
64	64	None	4	8	8	0.1	128	None	2	2	None	0.0001	0.684773	0.871993	0.0031746	0.999298	0.895724	0.498648	0.693498	0.495152	0.693289	50	48
64	128	64	4	8	4	0.1	128	64	3	3	None	0.0001	0.696247	0.335347	0.888889	0.113333	0.139051	0.503006	0.693183	0.501932	0.693122	50	43
128	128	64	8	8	4	0.1	128	64	3	3	None	0.0001	0.696759	0.322537	0.977778	0.0249123	0.0999984	0.502151	0.693158	0.501113	0.69315	50	26
64	64	None	4	8	8	0.1	64	None	2	2	None	0.0001	0.7092	0.32109	1	0.000350877	0.100217	0.49954	0.693446	0.502454	0.693182	50	44
64	64	64	8	8	4	0.25	128	64	3	3	None	0.0001	0.69626	0.33301	0.892063	0.120351	0.134427	0.502693	0.693336	0.502008	0.693197	50	39
128	128	128	4	4	4	0.1	64	64	3	3	None	0.0001	0.695749	0.33572	0.901587	0.114386	0.130503	0.502883	0.693134	0.504616	0.693089	50	41
64	64	128	8	8	4	0.1	128	128	3	3	None	0.0001	0.700218	0.32026	0.990476	0.00280702	0.093191	0.501755	0.693204	0.497016	0.693177	50	49
64	64	128	4	4	8	0.25	128	128	3	3	None	0.0001	0.6926	0.577517	0.380952	0.60386	0.615287	0.49906	0.69333	0.499879	0.693136	50	44
128	128	None	4	8	8	0.1	128	64	2	3	None	0.0001	0.695817	0.330758	0.946032	0.0424561	0.110905	0.500892	0.693197	0.504672	0.693122	50	47
128	128	None	8	8	4	0.1	64	None	2	2	None	0.0001	0.695072	0.357758	0.8	0.205965	0.200003	0.498928	0.693243	0.505347	0.693086	50	45
64	128	128	8	8	8	0.1	128	64	3	3	None	0.0001	0.69502	0.35145	0.863492	0.118947	0.137503	0.499773	0.693253	0.501177	0.693151	50	49
128	128	64	8	8	8	0.1	64	128	3	3	None	0.0001	0.695242	0.340871	0.920635	0.0863158	0.127189	0.497569	0.693266	0.500332	0.693155	50	49
64	None	None	8	4	4	0.1	64	128	1	3	None	0.0001	0.695352	0.388576	0.720635	0.325965	0.313586	0.506525	0.693103	0.51624	0.692926	50	46
64	128	None	4	4	4	0.1	64	None	2	2	None	0.0001	0.693469	0.467862	0.526984	0.452632	0.450429	0.499193	0.693249	0.498555	0.693172	50	47
128	128	None	4	8	8	0.25	128	64	2	3	None	0.0001	0.693451	0.46369	0.590476	0.402807	0.390912	0.501427	0.693385	0.503718	0.693144	50	43
128	64	128	8	4	4	0.25	128	64	3	3	None	0.0001	0.698155	0.323281	0.977778	0.0494737	0.108536	0.498372	0.69338	0.500765	0.693157	50	47
128	None	None	8	4	8	0.1	128	128	1	3	None	0.0001	0.697615	0.327374	0.914286	0.109123	0.128632	0.503187	0.693144	0.509685	0.693043	50	48
128	128	None	4	8	8	0.1	64	64	2	3	None	0.0001	0.695318	0.346583	0.911111	0.0873684	0.126568	0.501761	0.693236	0.500659	0.693163	50	47
128	128	None	8	8	4	0.25	64	128	2	3	None	0.0001	0.693448	0.465695	0.609524	0.402456	0.399849	0.500562	0.693231	0.501143	0.693135	50	44
128	128	64	8	8	8	0.1	64	None	3	2	None	0.0001	0.698212	0.321661	0.990476	0.0238596	0.101386	0.501722	0.693233	0.501285	0.693127	50	41
64	None	None	8	8	8	0.25	64	64	1	3	None	0.0001	0.694043	0.44911	0.555556	0.43193	0.425052	0.5017	0.693416	0.511242	0.693029	50	47
128	64	64	8	8	8	0.25	64	None	3	2	None	0.0001	0.682619	0.885324	0	0.998596	0.904678	0.500002	0.693759	0.495733	0.693195	50	40
64	64	128	4	8	4	0.25	128	None	3	2	None	0.0001	0.697134	0.344179	0.831746	0.193333	0.190458	0.503528	0.693897	0.503551	0.693152	50	46
64	64	128	4	8	4	0.1	128	64	3	3	None	0.0001	0.693592	0.468301	0.622222	0.458947	0.457095	0.497706	0.693448	0.501659	0.693142	50	30
128	None	None	4	4	8	0.1	128	None	1	2	None	0.0001	0.693987	0.463324	0.619048	0.449123	0.447171	0.507145	0.693103	0.503814	0.693122	50	50
128	64	64	4	4	8	0.1	64	128	3	3	None	0.0001	0.693182	0.48908	0.530159	0.497544	0.492725	0.501906	0.693153	0.501529	0.693147	50	14
128	128	None	4	4	4	0.1	128	64	2	3	None	0.0001	0.693528	0.455905	0.574603	0.430877	0.423415	0.497796	0.693219	0.497257	0.693184	50	32
64	None	None	4	4	8	0.25	64	None	1	2	None	0.0001	0.697012	0.385817	0.625397	0.332632	0.311994	0.502045	0.693546	0.499296	0.693276	50	49
128	128	None	8	4	4	0.1	128	64	2	3	None	0.0001	0.699274	0.321241	0.996825	0.00385965	0.101447	0.499897	0.693214	0.504263	0.693098	50	40
64	128	None	4	8	8	0.25	128	None	2	2	None	0.0001	0.696149	0.328943	0.901587	0.0905263	0.119537	0.499757	0.693678	0.507829	0.693117	50	49
128	64	None	8	4	4	0.1	64	None	2	2	None	0.0001	0.691652	0.647018	0.32381	0.654386	0.673748	0.50079	0.693309	0.500576	0.69317	50	43
128	None	None	8	4	8	0.1	64	128	1	3	None	0.0001	0.695413	0.379941	0.698413	0.312982	0.294203	0.500734	0.693201	0.501988	0.693168	50	45
128	64	64	4	8	4	0.25	64	64	3	3	None	0.0001	0.693925	0.422592	0.631746	0.330526	0.321645	0.49925	0.693434	0.507288	0.693096	50	49
128	128	64	8	4	8	0.25	128	None	3	2	None	0.0001	0.695126	0.362421	0.806349	0.230175	0.222484	0.502669	0.693367	0.502243	0.693147	50	50
128	64	128	4	8	4	0.25	64	None	3	2	None	0.0001	0.689143	0.839964	0.0888889	0.915439	0.875035	0.501282	0.693577	0.503795	0.693133	50	48
64	128	None	4	4	8	0.25	128	128	2	3	None	0.0001	0.695033	0.352736	0.787302	0.163509	0.164309	0.498956	0.693331	0.509784	0.69307	50	24
128	64	128	4	8	4	0.1	64	None	3	2	None	0.0001	0.695536	0.353506	0.803175	0.201053	0.20059	0.501341	0.693248	0.503175	0.693147	50	40
64	64	None	8	8	8	0.25	64	128	2	3	None	0.0001	0.701264	0.320578	1	0.000350877	0.09717	0.501583	0.693373	0.500513	0.693138	50	49
128	None	None	4	8	8	0.1	64	64	1	3	None	0.0001	0.697149	0.336587	0.834921	0.153684	0.160582	0.505142	0.693123	0.51485	0.692956	50	50
64	64	64	8	4	4	0.1	128	128	3	3	None	0.0001	0.704211	0.321387	1	0	0.103375	0.500426	0.693241	0.497883	0.69318	50	46
64	128	128	4	4	4	0.1	64	None	3	2	None	0.0001	0.693721	0.440351	0.542857	0.42	0.402909	0.502106	0.693168	0.50339	0.693076	50	34
128	64	None	8	4	4	0.1	128	128	2	3	None	0.0001	0.694071	0.403974	0.726984	0.307719	0.294997	0.503906	0.69316	0.511038	0.693103	50	44
128	None	None	4	4	8	0.25	64	None	1	2	None	0.0001	0.694767	0.410719	0.584127	0.373684	0.357257	0.503881	0.693217	0.510733	0.693035	50	37
64	64	64	4	4	4	0.25	128	128	3	3	None	0.0001	0.68921	0.865746	0.0380952	0.95614	0.896976	0.500886	0.69327	0.500759	0.693161	50	45
128	128	128	8	8	8	0.1	128	64	3	3	None	0.0001	0.692338	0.628447	0.365079	0.667719	0.697074	0.497006	0.693256	0.495342	0.693185	50	39
64	64	None	4	4	8	0.1	128	64	2	3	None	0.0001	0.687718	0.871941	0.00634921	0.994386	0.897823	0.498456	0.693287	0.498759	0.693193	50	49
64	128	64	4	4	4	0.25	64	None	3	2	None	0.0001	0.693534	0.458358	0.584127	0.435789	0.4328	0.498914	0.693346	0.4968	0.693184	50	48
64	64	None	4	4	8	0.25	128	64	2	3	None	0.0001	0.696992	0.324095	0.952381	0.0378947	0.103855	0.501981	0.693351	0.50011	0.693157	50	50
64	64	None	4	4	8	0.1	64	64	2	3	None	0.0001	0.693369	0.479558	0.571429	0.456842	0.454317	0.500471	0.693197	0.507773	0.693119	50	36
64	128	64	8	4	8	0.25	128	128	3	3	None	0.0001	0.69087	0.786706	0.152381	0.86	0.848676	0.497801	0.693405	0.493501	0.693207	50	49
128	None	None	4	4	4	0.1	64	64	1	3	None	0.0001	0.693909	0.432772	0.565079	0.385614	0.380102	0.504318	0.693139	0.50161	0.693145	50	43
64	128	None	8	4	4	0.25	64	None	2	2	None	0.0001	0.695189	0.361931	0.815873	0.237895	0.227708	0.503907	0.693303	0.498252	0.693195	50	50
128	128	64	8	8	8	0.25	128	128	3	3	None	0.0001	0.692714	0.561553	0.365079	0.592281	0.602948	0.500476	0.693355	0.503609	0.693103	50	45
128	128	128	4	8	4	0.1	64	64	3	3	None	0.0001	0.694234	0.38639	0.739683	0.244561	0.225386	0.502972	0.693147	0.504471	0.693123	50	33
128	None	None	4	8	4	0.1	128	64	1	3	None	0.0001	0.693653	0.45744	0.533333	0.442456	0.437044	0.506202	0.693103	0.512999	0.693025	50	49
128	128	128	8	8	8	0.1	64	None	3	2	None	0.0001	0.691779	0.685996	0.298413	0.728421	0.747009	0.501736	0.6932	0.498798	0.69316	50	27
64	128	64	4	8	8	0.25	64	None	3	2	None	0.0001	0.690732	0.766604	0.215873	0.807719	0.811705	0.498455	0.69385	0.488705	0.693301	50	48
64	128	None	4	4	4	0.25	128	64	2	3	None	0.0001	0.693539	0.46358	0.542857	0.450526	0.445098	0.503191	0.693265	0.511902	0.693089	50	46
64	None	None	8	4	4	0.25	128	128	1	3	None	0.0001	0.715036	0.32059	1	0.000350877	0.098071	0.501772	0.6933	0.501818	0.693182	50	42
64	None	None	8	4	4	0.1	64	None	1	2	None	0.0001	0.693923	0.475515	0.450794	0.48807	0.477401	0.506376	0.693183	0.506029	0.693147	50	49
64	128	128	4	4	4	0.25	128	128	3	3	None	0.0001	0.69422	0.394112	0.704762	0.289474	0.273375	0.501118	0.693219	0.501973	0.693156	50	42
64	64	None	8	8	4	0.1	128	None	2	2	None	0.0001	0.69197	0.626378	0.377778	0.653333	0.661535	0.506431	0.693119	0.504231	0.693088	50	50
64	128	128	8	8	4	0.25	128	None	3	2	None	0.0001	0.696205	0.337061	0.844444	0.147368	0.151374	0.500222	0.693666	0.50712	0.693089	50	40
128	128	128	4	4	4	0.1	64	None	3	2	None	0.0001	0.694913	0.36244	0.8	0.230526	0.224656	0.503719	0.693166	0.511545	0.693061	50	39
64	64	128	4	8	4	0.1	128	128	3	3	None	0.0001	0.695527	0.343432	0.87619	0.147018	0.159216	0.498126	0.693304	0.50281	0.693146	50	40
64	64	128	4	4	4	0.1	64	128	3	3	None	0.0001	0.688588	0.876632	0	1	0.898625	0.499625	0.693228	0.499183	0.693181	50	50
64	128	128	4	4	4	0.1	64	128	3	3	None	0.0001	0.694078	0.403183	0.660317	0.315088	0.300858	0.501227	0.693182	0.503126	0.693147	50	36
128	None	None	4	8	4	0.1	64	64	1	3	None	0.0001	0.69584	0.370372	0.707937	0.275439	0.266373	0.514198	0.692913	0.522497	0.692824	50	50
64	128	None	8	4	4	0.25	128	None	2	2	None	0.0001	0.695638	0.351338	0.777778	0.208772	0.202637	0.503192	0.693344	0.498317	0.693164	50	50
64	64	64	8	8	8	0.25	64	64	3	3	None	0.0001	0.695315	0.344377	0.860317	0.158246	0.160984	0.49901	0.69366	0.500213	0.693142	50	47
64	64	64	8	8	8	0.1	64	None	3	2	None	0.0001	0.692268	0.57765	0.412698	0.604561	0.605878	0.498442	0.693425	0.499573	0.693185	50	48
64	None	None	8	8	4	0.1	128	128	1	3	None	0.0001	0.695462	0.374316	0.68254	0.294035	0.273884	0.506696	0.693127	0.507885	0.693059	50	50
64	64	128	4	4	4	0.25	128	None	3	2	None	0.0001	0.694185	0.418892	0.660317	0.370526	0.365613	0.499483	0.693454	0.493749	0.693238	50	39
64	None	None	4	4	8	0.1	64	None	1	2	None	0.0001	0.696214	0.393961	0.657143	0.35193	0.332562	0.50319	0.69334	0.505099	0.693187	50	30
128	64	None	4	4	4	0.1	64	128	2	3	None	0.0001	0.699285	0.320607	1	0.00105263	0.0982729	0.501375	0.693199	0.504887	0.693133	50	48
64	64	None	4	8	4	0.25	64	64	2	3	None	0.0001	0.69246	0.6089	0.266667	0.657895	0.667325	0.499819	0.693458	0.497015	0.693186	50	42
64	128	64	8	4	4	0.25	128	64	3	3	None	0.0001	0.69323	0.491405	0.485714	0.501053	0.491476	0.502776	0.693252	0.508314	0.693095	50	48
128	128	None	8	4	8	0.1	128	128	2	3	None	0.0001	0.696721	0.322836	0.980952	0.0161404	0.101428	0.502587	0.693147	0.508133	0.693095	50	41
64	64	128	8	4	4	0.25	64	64	3	3	None	0.0001	0.69899	0.321891	0.965079	0.0368421	0.103935	0.501138	0.693344	0.506632	0.693056	50	33
64	64	128	4	8	8	0.1	64	64	3	3	None	0.0001	0.698835	0.321422	0.984127	0.0217544	0.10008	0.504796	0.693116	0.507341	0.693042	50	50
64	128	None	8	4	4	0.25	64	64	2	3	None	0.0001	0.694035	0.419041	0.584127	0.392982	0.36924	0.50036	0.693277	0.502939	0.693137	50	34
64	64	None	8	4	4	0.25	64	None	2	2	None	0.0001	0.692426	0.571762	0.457143	0.588772	0.598103	0.500749	0.693526	0.50495	0.693109	50	43
128	64	None	4	8	8	0.25	64	128	2	3	None	0.0001	0.6912	0.772934	0.139683	0.874035	0.859507	0.501853	0.693314	0.501921	0.693148	50	25
128	64	128	8	4	4	0.25	128	None	3	2	None	0.0001	0.693051	0.527934	0.415873	0.503509	0.515536	0.499336	0.69346	0.499731	0.693176	50	48
128	128	64	8	4	8	0.25	128	128	3	3	None	0.0001	0.694006	0.405908	0.692063	0.30386	0.283043	0.500941	0.693244	0.507756	0.693098	50	45
64	128	None	4	4	8	0.1	128	64	2	3	None	0.0001	0.694989	0.370051	0.720635	0.265614	0.251586	0.503278	0.693175	0.503328	0.693128	50	40
128	128	128	8	4	4	0.25	128	None	3	2	None	0.0001	0.690904	0.768931	0.231746	0.807368	0.815593	0.502798	0.693275	0.502667	0.693126	50	42
64	128	64	8	4	8	0.25	64	64	3	3	None	0.0001	0.693557	0.453726	0.580952	0.432982	0.416599	0.500438	0.693294	0.506144	0.693118	50	26
128	128	64	4	4	8	0.1	64	None	3	2	None	0.0001	0.701067	0.321551	1	0.00140351	0.103156	0.505541	0.693136	0.502832	0.693153	50	50
128	64	64	8	4	4	0.1	64	64	3	3	None	0.0001	0.692064	0.661039	0.349206	0.681754	0.703813	0.502746	0.693132	0.508057	0.69308	50	38
128	128	128	4	4	8	0.1	64	None	3	2	None	0.0001	0.7007	0.321853	0.996825	0.00280702	0.102984	0.501286	0.693249	0.501658	0.693178	50	42
64	128	64	8	4	8	0.1	64	None	3	2	None	0.0001	0.694798	0.376249	0.733333	0.281053	0.26845	0.502402	0.693168	0.502039	0.693149	50	6
64	64	None	4	8	4	0.25	128	128	2	3	None	0.0001	0.69636	0.32679	0.95873	0.057193	0.110015	0.501626	0.693353	0.499463	0.693165	50	44
64	128	None	8	4	8	0.1	128	None	2	2	None	0.0001	0.68988	0.826451	0.126984	0.883158	0.864525	0.499064	0.69329	0.492857	0.69323	50	48
64	128	None	8	8	8	0.25	64	128	2	3	None	0.0001	0.701654	0.320511	0.996825	0.000350877	0.0955542	0.499312	0.693408	0.501196	0.693122	50	46
128	64	64	8	8	8	0.1	64	None	3	2	None	0.0001	0.680931	0.884435	0	0.999649	0.902551	0.501679	0.693258	0.504097	0.693094	50	45
128	128	None	8	8	4	0.25	128	64	2	3	None	0.0001	0.687452	0.874509	0.00634921	0.997193	0.901734	0.498083	0.693438	0.494078	0.693281	50	40
128	128	64	4	4	4	0.1	128	128	3	3	None	0.0001	0.690585	0.829977	0.0571429	0.940702	0.892949	0.498941	0.693201	0.498498	0.693168	50	44
64	128	64	8	4	4	0.25	64	None	3	2	None	0.0001	0.696633	0.329064	0.847619	0.109825	0.123287	0.502274	0.69327	0.500957	0.693168	50	47
128	128	None	4	4	4	0.1	64	128	2	3	None	0.0001	0.689056	0.878474	0.00634921	0.998246	0.903486	0.499185	0.693223	0.504037	0.693174	50	49
128	128	64	4	8	4	0.1	64	None	3	2	None	0.0001	0.693872	0.436952	0.590476	0.416491	0.400121	0.49885	0.693287	0.500169	0.693151	50	47
128	64	128	8	8	4	0.1	64	64	3	3	None	0.0001	0.69851	0.320581	0.993651	0.00175439	0.102711	0.499796	0.693201	0.504777	0.693087	50	48
128	128	64	4	4	4	0.1	64	None	3	2	None	0.0001	0.693901	0.428051	0.565079	0.38807	0.375929	0.498379	0.693237	0.499659	0.693156	50	38
64	64	None	4	8	4	0.25	64	128	2	3	None	0.0001	0.693096	0.503703	0.466667	0.515088	0.513223	0.500547	0.693422	0.498268	0.693295	50	36
128	64	64	8	4	8	0.25	64	128	3	3	None	0.0001	0.697741	0.321777	0.996825	0.00421053	0.102641	0.501823	0.693192	0.49868	0.693171	50	26
64	128	64	8	8	8	0.25	64	64	3	3	None	0.0001	0.69812	0.322726	0.974603	0.0231579	0.105531	0.501598	0.693307	0.50251	0.693132	50	44
64	128	128	8	8	4	0.25	64	64	3	3	None	0.0001	0.697308	0.324266	0.974603	0.0210526	0.108186	0.500346	0.693287	0.505672	0.693036	50	48
128	128	128	8	4	8	0.1	128	None	3	2	None	0.0001	0.698547	0.32173	0.971429	0.0361404	0.103108	0.503029	0.693162	0.504063	0.693131	50	35
128	64	None	8	8	8	0.1	64	128	2	3	None	0.0001	0.69199	0.683394	0.24127	0.736491	0.744904	0.500426	0.693267	0.501937	0.693205	50	50
128	64	64	4	4	8	0.1	128	None	3	2	None	0.0001	0.704144	0.321177	1	0.000701754	0.100315	0.50142	0.69325	0.5049	0.693125	50	44
128	64	128	4	4	8	0.1	128	64	3	3	None	0.0001	0.68967	0.848736	0.047619	0.94807	0.887614	0.502652	0.693132	0.503857	0.693109	50	50
64	64	None	4	8	8	0.25	128	64	2	3	None	0.0001	0.720719	0.320669	1	0	0.101989	0.50056	0.693858	0.498797	0.693196	50	47
128	128	128	4	8	4	0.1	64	128	3	3	None	0.0001	0.693114	0.501795	0.514286	0.508772	0.516228	0.503851	0.693138	0.507955	0.693139	50	50
128	64	None	8	4	4	0.25	128	None	2	2	None	0.0001	0.6948	0.375873	0.75873	0.275439	0.264375	0.500411	0.693408	0.508874	0.693074	50	41
128	64	128	8	8	4	0.1	128	None	3	2	None	0.0001	0.696081	0.342977	0.809524	0.170877	0.173689	0.501824	0.693258	0.505873	0.693094	50	44
64	128	64	8	4	8	0.25	128	64	3	3	None	0.0001	0.690777	0.758868	0.193651	0.802456	0.80247	0.497678	0.693491	0.499736	0.693215	50	44
128	64	128	8	8	8	0.25	128	64	3	3	None	0.0001	0.687876	0.869773	0.015873	0.992982	0.897218	0.499647	0.693665	0.49866	0.693247	50	34
128	64	64	8	4	4	0.25	128	None	3	2	None	0.0001	0.69474	0.390595	0.701587	0.330526	0.311267	0.504127	0.693337	0.509801	0.693068	50	50
64	128	64	8	4	4	0.1	64	128	3	3	None	0.0001	0.698174	0.321207	1	0.00491228	0.0994144	0.499664	0.693186	0.503067	0.693114	50	28
64	128	None	4	4	8	0.1	64	None	2	2	None	0.0001	0.700166	0.322533	0.942857	0.0192982	0.107449	0.498643	0.693312	0.498841	0.693192	50	28
128	64	128	8	8	4	0.25	128	128	3	3	None	0.0001	0.701926	0.321021	1	0.000350877	0.100253	0.496993	0.693481	0.4948	0.693217	50	42
64	64	128	4	8	4	0.1	64	None	3	2	None	0.0001	0.695749	0.360822	0.733333	0.247719	0.231387	0.504124	0.693259	0.503578	0.693096	50	49
128	128	None	4	8	4	0.25	128	None	2	2	None	0.0001	0.695514	0.337313	0.879365	0.10386	0.129941	0.501674	0.693594	0.507478	0.693147	50	28
128	128	128	4	8	8	0.25	128	None	3	2	None	0.0001	0.694016	0.415231	0.647619	0.358947	0.348413	0.498256	0.693855	0.504031	0.693156	50	37
64	128	None	8	8	4	0.25	64	64	2	3	None	0.0001	0.712167	0.321116	1	0	0.100705	0.499119	0.693402	0.497346	0.693147	50	40
64	64	64	8	8	4	0.25	64	128	3	3	None	0.0001	0.692439	0.61151	0.298413	0.640351	0.660652	0.503791	0.693235	0.504841	0.693114	50	50
64	64	128	8	4	4	0.25	64	None	3	2	None	0.0001	0.697984	0.332576	0.866667	0.141053	0.153169	0.500424	0.693579	0.505452	0.693078	50	45
64	64	None	4	8	4	0.1	128	64	2	3	None	0.0001	0.697436	0.32505	0.933333	0.062807	0.112003	0.502958	0.693205	0.505335	0.693083	50	24
128	128	64	4	8	8	0.25	64	None	3	2	None	0.0001	0.701198	0.321992	0.996825	0.00105263	0.103452	0.499862	0.693594	0.500937	0.693132	50	49
128	128	None	8	8	4	0.25	128	None	2	2	None	0.0001	0.695243	0.348763	0.784127	0.18	0.174724	0.500314	0.693558	0.501366	0.693156	50	26
64	128	64	4	4	8	0.25	64	None	3	2	None	0.0001	0.706944	0.321	1	0.00140351	0.0993458	0.50157	0.693532	0.500764	0.693146	50	34
64	64	64	4	8	8	0.1	128	None	3	2	None	0.0001	0.697198	0.32668	0.949206	0.0849123	0.11686	0.501227	0.693361	0.505497	0.693128	50	48
128	128	None	4	8	8	0.1	64	128	2	3	None	0.0001	0.689957	0.85302	0.0190476	0.977193	0.89534	0.498794	0.693212	0.498906	0.693184	50	32
128	128	None	4	4	4	0.1	128	None	2	2	None	0.0001	0.690736	0.740395	0.219048	0.769123	0.780862	0.501879	0.693196	0.501804	0.693147	50	44
64	64	64	4	8	8	0.25	128	64	3	3	None	0.0001	0.704877	0.319786	1	0	0.0943331	0.498668	0.69375	0.495217	0.693253	50	35
64	64	64	4	8	8	0.25	128	64	3	3	None	0.0001	0.704877	0.319786	1	0	0.0943331	0.499081	0.69364	0.498663	0.693195	50	39
64	128	64	4	4	4	0.1	64	64	3	3	None	0.0001	0.695529	0.337559	0.901587	0.0919298	0.120642	0.501862	0.693178	0.505694	0.69312	50	38
64	128	64	4	4	4	0.1	64	64	3	3	None	0.0001	0.695254	0.344884	0.88254	0.135439	0.152833	0.50032	0.693199	0.504371	0.693135	50	47
64	64	128	8	8	8	0.1	128	64	3	3	None	0.0001	0.697522	0.330673	0.873016	0.124912	0.138495	0.504185	0.693248	0.504522	0.693097	50	50
64	128	None	8	8	4	0.25	64	128	2	3	None	0.0001	0.694777	0.363338	0.930159	0.0673684	0.119336	0.500332	0.693248	0.494737	0.69317	50	41
64	64	128	8	8	8	0.1	128	64	3	3	None	0.0001	0.697522	0.330673	0.873016	0.124912	0.138495	0.497731	0.69332	0.498989	0.693187	50	48
128	64	None	8	4	8	0.1	64	128	2	3	None	0.0001	0.692993	0.551844	0.498413	0.563509	0.577338	0.500142	0.693282	0.498249	0.693181	50	48
128	128	None	4	4	4	0.1	128	None	2	2	None	0.0001	0.694111	0.420083	0.619048	0.387368	0.373887	0.49738	0.693314	0.502276	0.693124	50	31
128	128	128	8	8	4	0.25	128	None	3	2	None	0.0001	0.69067	0.784496	0.206349	0.843158	0.837321	0.501067	0.693506	0.500384	0.693196	50	48
64	64	64	8	4	8	0.25	64	128	3	3	None	0.0001	0.698033	0.320801	1	0.00245614	0.101121	0.500726	0.693316	0.499502	0.693163	50	47
128	64	None	4	4	4	0.25	64	None	2	2	None	0.0001	0.698732	0.32387	0.95873	0.0607018	0.111629	0.502441	0.693483	0.505133	0.693095	50	47
64	64	64	8	4	8	0.25	64	128	3	3	None	0.0001	0.698033	0.320801	1	0.00245614	0.101121	0.498506	0.693455	0.501085	0.693206	50	46
128	128	128	8	8	4	0.25	128	None	3	2	None	0.0001	0.69067	0.784496	0.206349	0.843158	0.837321	0.500622	0.693559	0.493701	0.693284	50	39
128	64	None	4	4	4	0.25	64	None	2	2	None	0.0001	0.699513	0.321559	0.984127	0.0242105	0.100248	0.502184	0.693362	0.503314	0.693155	50	50
64	128	None	4	8	8	0.1	64	64	2	3	None	0.0001	0.699293	0.320894	1	0	0.102289	0.501622	0.693205	0.505313	0.693117	50	46
64	128	64	8	8	4	0.1	64	64	3	3	None	0.0001	0.692925	0.529167	0.44127	0.572982	0.575448	0.500388	0.693173	0.501789	0.693147	50	12
64	64	64	4	8	4	0.25	64	None	3	2	None	0.0001	0.697174	0.333045	0.863492	0.119298	0.143792	0.500055	0.693841	0.504792	0.693102	50	46
64	64	64	4	8	4	0.25	64	None	3	2	None	0.0001	0.69387	0.438972	0.590476	0.421053	0.404894	0.498988	0.693899	0.506831	0.693121	50	41
64	128	None	8	8	4	0.25	64	None	2	2	None	0.0001	0.693842	0.435112	0.653968	0.394386	0.386691	0.503718	0.693367	0.510994	0.693134	50	48
64	128	None	8	8	4	0.25	64	128	2	3	None	0.0001	0.698851	0.321013	1	0.00140351	0.0999046	0.501792	0.693313	0.485343	0.693242	50	50
64	64	64	8	4	4	0.1	64	64	3	3	None	0.0001	0.693742	0.442357	0.542857	0.421404	0.412198	0.499375	0.693212	0.49765	0.69318	50	47
64	64	64	8	8	8	0.25	64	128	3	3	None	0.0001	0.689079	0.871634	0.0126984	0.985263	0.905795	0.501134	0.693464	0.501425	0.693189	50	29
64	128	None	8	8	4	0.25	64	None	2	2	None	0.0001	0.693842	0.435112	0.653968	0.394386	0.386691	0.500024	0.693548	0.498865	0.693158	50	43
64	64	64	8	8	4	0.25	64	64	3	3	None	0.0001	0.694237	0.407836	0.669841	0.33614	0.324941	0.501396	0.693447	0.511678	0.693076	50	45
64	64	64	8	8	8	0.25	64	128	3	3	None	0.0001	0.691124	0.784873	0.146032	0.856491	0.856231	0.499466	0.693438	0.497663	0.693179	50	44
128	128	128	4	8	4	0.1	64	None	3	2	None	0.0001	0.695591	0.34274	0.869841	0.162456	0.167728	0.501048	0.693234	0.506413	0.693055	50	31
128	128	128	4	8	4	0.1	64	None	3	2	None	0.0001	0.695591	0.34274	0.869841	0.162456	0.167728	0.502106	0.693182	0.503387	0.69312	50	29
64	128	64	4	4	8	0.1	128	128	3	3	None	0.0001	0.707997	0.320202	1	0	0.0972813	0.50327	0.693127	0.505195	0.693087	50	13
64	128	None	8	8	4	0.25	128	None	2	2	None	0.0001	0.692216	0.600138	0.384127	0.623509	0.631069	0.501246	0.693499	0.493185	0.693301	50	46
64	128	64	8	8	4	0.1	64	64	3	3	None	0.0001	0.693477	0.46028	0.606349	0.394386	0.395977	0.504295	0.693116	0.499468	0.693141	50	50
64	64	128	4	4	8	0.25	64	None	3	2	None	0.0001	0.693465	0.472942	0.526984	0.464561	0.46327	0.497715	0.693605	0.499083	0.693204	50	41
64	128	64	4	4	8	0.1	128	128	3	3	None	0.0001	0.707997	0.320202	1	0	0.0972813	0.501523	0.693216	0.503972	0.693137	50	47
64	64	128	4	4	8	0.25	64	None	3	2	None	0.0001	0.693465	0.472942	0.526984	0.464561	0.46327	0.500077	0.693627	0.502821	0.693151	50	44
64	128	None	8	8	4	0.25	128	None	2	2	None	0.0001	0.692204	0.602808	0.365079	0.627018	0.63654	0.502223	0.693546	0.50592	0.69311	50	50
64	128	None	4	8	8	0.1	128	64	2	3	None	0.0001	0.689557	0.856883	0.047619	0.963509	0.894627	0.500825	0.693319	0.504552	0.693155	50	49
128	64	128	8	8	8	0.1	64	None	3	2	None	0.0001	0.693978	0.427287	0.647619	0.38	0.375637	0.503526	0.693174	0.507212	0.693087	50	50
64	128	None	4	8	8	0.1	128	64	2	3	None	0.0001	0.689557	0.856883	0.047619	0.963509	0.894627	0.499619	0.693226	0.49788	0.693152	50	47
64	64	64	8	8	4	0.25	64	64	3	3	None	0.0001	0.692057	0.653747	0.336508	0.681754	0.703532	0.500169	0.693429	0.502902	0.69317	50	45
64	64	128	8	8	4	0.25	128	64	3	3	None	0.0001	0.698676	0.323752	0.965079	0.042807	0.110475	0.50104	0.693491	0.50458	0.69308	50	42
128	128	None	4	8	4	0.25	64	64	2	3	None	0.0001	0.708765	0.321216	1	0.000350877	0.0992209	0.499186	0.693327	0.504429	0.693155	50	44
64	64	128	8	8	4	0.25	128	64	3	3	None	0.0001	0.694742	0.384666	0.742857	0.298596	0.290194	0.499823	0.693466	0.501507	0.693182	50	45
64	128	None	4	8	4	0.1	128	64	2	3	None	0.0001	0.695489	0.348605	0.819048	0.161404	0.174216	0.501691	0.693202	0.502073	0.693144	50	45
64	64	None	4	4	4	0.1	128	None	2	2	None	0.0001	0.690744	0.741589	0.257143	0.761053	0.773187	0.498871	0.693281	0.497446	0.693196	50	44
128	128	128	8	8	4	0.25	64	64	3	3	None	0.0001	0.696804	0.323299	0.952381	0.0357895	0.100975	0.502036	0.693246	0.510388	0.693056	50	46
128	64	64	8	4	8	0.1	64	128	3	3	None	0.0001	0.695394	0.349661	0.834921	0.167719	0.174457	0.502721	0.693189	0.503236	0.693133	50	49
64	64	128	8	8	8	0.25	128	None	3	2	None	0.0001	0.699263	0.322051	0.95873	0.0375439	0.104867	0.498767	0.694153	0.498413	0.693222	50	40
128	64	64	8	4	8	0.1	64	128	3	3	None	0.0001	0.695247	0.353347	0.819048	0.189123	0.186428	0.503074	0.693159	0.504159	0.693128	50	36
128	128	128	8	8	4	0.25	64	64	3	3	None	0.0001	0.696804	0.323299	0.952381	0.0357895	0.100975	0.497687	0.693397	0.495375	0.693211	50	33
128	128	None	4	8	4	0.25	64	64	2	3	None	0.0001	0.688965	0.874247	0.00634921	0.995789	0.899468	0.501505	0.693282	0.509145	0.69311	50	43
128	64	128	8	4	8	0.25	128	None	3	2	None	0.0001	0.692412	0.57903	0.419048	0.578596	0.591958	0.50129	0.69347	0.509064	0.693068	50	43
128	64	128	8	4	8	0.25	128	None	3	2	None	0.0001	0.691068	0.71884	0.266667	0.740702	0.754269	0.496433	0.69372	0.499924	0.693188	50	49
64	128	None	8	8	4	0.25	128	128	2	3	None	0.0001	0.694084	0.404648	0.67619	0.313684	0.299329	0.5018	0.693291	0.503398	0.693125	50	43
128	64	None	4	4	4	0.1	128	128	2	3	None	0.0001	0.698306	0.320171	0.984127	0.00561404	0.0993473	0.500519	0.693177	0.500778	0.693146	50	47
64	64	None	4	4	4	0.1	128	None	2	2	None	0.0001	0.69492	0.380075	0.72381	0.300702	0.288374	0.501024	0.693264	0.499729	0.693167	50	37
128	64	128	4	8	8	0.1	128	128	3	3	None	0.0001	0.701567	0.319969	1	0	0.0994671	0.499164	0.693236	0.495945	0.693215	50	40
64	128	64	4	4	4	0.1	128	None	3	2	None	0.0001	0.695899	0.351697	0.777778	0.214386	0.205792	0.499769	0.69327	0.503722	0.693115	50	31
64	128	64	4	4	4	0.1	128	128	3	3	None	0.0001	0.696718	0.324015	0.971429	0.0322807	0.104366	0.502262	0.69316	0.506963	0.693088	50	49
64	128	64	4	4	4	0.1	128	128	3	3	None	0.0001	0.695707	0.339187	0.879365	0.134737	0.147554	0.498556	0.693231	0.495996	0.693209	50	21
64	128	None	8	8	4	0.25	128	128	2	3	None	0.0001	0.694084	0.404648	0.67619	0.313684	0.299329	0.502674	0.693262	0.495811	0.693222	50	28
128	64	128	4	8	8	0.1	128	128	3	3	None	0.0001	0.697581	0.321116	0.980952	0.0147368	0.100576	0.499712	0.693287	0.49485	0.693214	50	43
64	64	64	4	4	8	0.25	128	64	3	3	None	0.0001	0.703649	0.321489	1	0.00140351	0.100006	0.500148	0.693356	0.501132	0.693146	50	40
64	64	None	4	4	8	0.25	64	None	2	2	None	0.0001	0.693875	0.43949	0.593651	0.409825	0.406789	0.499096	0.693621	0.498924	0.69319	50	37
64	64	None	4	4	8	0.25	64	None	2	2	None	0.0001	0.693875	0.43949	0.593651	0.409825	0.406789	0.499708	0.69344	0.491761	0.693242	50	50
64	128	128	8	8	8	0.25	64	64	3	3	None	0.0001	0.70118	0.320778	1	0.00210526	0.100217	0.498365	0.693552	0.504151	0.69314	50	49
128	64	None	4	4	4	0.1	128	128	2	3	None	0.0001	0.690045	0.818889	0.0857143	0.901754	0.866193	0.49886	0.693226	0.50648	0.693127	50	44
64	128	128	8	8	8	0.25	64	64	3	3	None	0.0001	0.70118	0.320778	1	0.00210526	0.100216	0.500729	0.693405	0.495505	0.693189	50	37
128	128	None	4	4	4	0.1	64	64	2	3	None	0.0001	0.685712	0.876927	0	1	0.901795	0.500837	0.693203	0.50329	0.693125	50	48
128	128	None	8	8	4	0.1	128	128	2	3	None	0.0001	0.693468	0.462092	0.55873	0.430877	0.422384	0.500459	0.693188	0.500524	0.693136	50	40
128	128	None	8	8	4	0.1	128	128	2	3	None	0.0001	0.693468	0.462092	0.55873	0.430877	0.422384	0.501256	0.693177	0.49582	0.693161	50	42
128	128	None	4	4	4	0.1	64	64	2	3	None	0.0001	0.693324	0.473048	0.590476	0.453333	0.450053	0.505643	0.693107	0.508516	0.693087	50	50
64	128	64	4	4	4	0.1	128	64	3	3	None	0.0001	0.69491	0.367767	0.739683	0.240351	0.231637	0.5009	0.693189	0.501992	0.693136	50	31
128	64	128	4	4	8	0.25	64	128	3	3	None	0.0001	0.688724	0.870854	0.00634921	0.985965	0.897233	0.497521	0.693511	0.494722	0.69329	50	40
128	64	None	4	8	8	0.25	64	None	2	2	None	0.0001	0.698708	0.322194	0.968254	0.0347368	0.10245	0.500344	0.693761	0.507403	0.693067	50	48
128	128	None	8	8	8	0.25	64	None	2	2	None	0.0001	0.698839	0.319925	0.990476	0.00315789	0.0964139	0.497183	0.693625	0.505084	0.693106	50	47
64	64	128	4	4	8	0.25	64	64	3	3	None	0.0001	0.697247	0.323297	0.971429	0.0168421	0.103783	0.502403	0.693254	0.504024	0.693123	50	46
128	128	128	8	8	4	0.25	128	64	3	3	None	0.0001	0.696555	0.324188	0.965079	0.034386	0.100748	0.501536	0.693245	0.498778	0.693126	50	45
128	64	128	8	4	8	0.1	128	None	3	2	None	0.0001	0.694618	0.385395	0.673016	0.307018	0.289619	0.501195	0.693236	0.512247	0.693062	50	44
64	128	128	8	8	4	0.1	64	64	3	3	None	0.0001	0.695492	0.350394	0.831746	0.200351	0.194244	0.502482	0.693186	0.505135	0.693107	50	41
64	None	None	8	8	4	0.25	128	None	1	2	None	0.0001	0.697611	0.382343	0.653968	0.315439	0.304837	0.506861	0.693567	0.514907	0.692864	50	47
128	64	128	4	4	4	0.1	64	128	3	3	None	0.0001	0.69236	0.631891	0.336508	0.662456	0.690899	0.499591	0.693248	0.492813	0.693249	50	44
128	128	64	4	4	4	0.25	64	128	3	3	None	0.0001	0.69441	0.379246	0.777778	0.242807	0.225788	0.49872	0.693257	0.502487	0.693154	50	39
64	64	128	8	8	4	0.25	64	128	3	3	None	0.0001	0.69196	0.667219	0.301587	0.720702	0.729569	0.498769	0.693449	0.501493	0.69314	50	47
64	64	128	4	4	8	0.25	128	64	3	3	None	0.0001	0.697496	0.323409	0.95873	0.0614035	0.109212	0.500059	0.693394	0.500866	0.693175	50	47
64	128	128	4	8	8	0.25	128	128	3	3	None	0.0001	0.689697	0.869115	0.00952381	0.991228	0.895238	0.501235	0.693351	0.494313	0.693203	50	46
128	128	64	8	4	8	0.25	64	None	3	2	None	0.0001	0.693218	0.491742	0.539683	0.489123	0.490783	0.501014	0.69332	0.499581	0.693171	50	43
128	128	128	8	8	4	0.1	64	None	3	2	None	0.0001	0.693892	0.427781	0.67619	0.386667	0.381111	0.50474	0.693149	0.508682	0.693054	50	50
64	64	None	8	8	4	0.1	64	64	2	3	None	0.0001	0.695688	0.34192	0.812698	0.154737	0.15885	0.499397	0.693265	0.495963	0.693192	50	46
64	64	64	8	8	8	0.1	128	128	3	3	None	0.0001	0.698312	0.321261	1	0.00315789	0.10167	0.499642	0.693234	0.502673	0.693113	50	49
128	None	None	4	8	4	0.25	64	None	1	2	None	0.0001	0.696586	0.377474	0.720635	0.29614	0.288067	0.508446	0.693135	0.515331	0.692948	50	43
64	64	None	4	4	4	0.1	64	None	2	2	None	0.0001	0.696459	0.349581	0.793651	0.215439	0.207022	0.499317	0.693278	0.499185	0.693165	50	48
64	128	64	4	8	4	0.1	128	None	3	2	None	0.0001	0.695589	0.339776	0.866667	0.121754	0.140995	0.503361	0.693152	0.502472	0.693128	50	37
64	64	128	8	4	4	0.1	64	None	3	2	None	0.0001	0.691222	0.650195	0.301587	0.657193	0.671914	0.501166	0.693331	0.493941	0.693276	50	25
64	128	None	4	4	4	0.1	128	None	2	2	None	0.0001	0.69432	0.402352	0.650794	0.354035	0.333	0.499407	0.693232	0.495663	0.693186	50	35
128	128	64	4	4	4	0.1	64	64	3	3	None	0.0001	0.696684	0.324759	0.974603	0.0266667	0.10484	0.501463	0.693159	0.505714	0.693102	50	42
64	64	None	4	8	8	0.1	64	128	2	3	None	0.0001	0.701055	0.320438	0.996825	0.00210526	0.0961178	0.498925	0.693364	0.502916	0.693122	50	48
128	None	None	8	8	4	0.1	64	128	1	3	None	0.0001	0.697674	0.325603	0.91746	0.0614035	0.10973	0.508252	0.69306	0.510143	0.693035	50	36
128	64	None	4	8	4	0.25	64	None	2	2	None	0.0001	0.696826	0.324874	0.95873	0.0466667	0.109973	0.500196	0.69362	0.50208	0.69316	50	41
64	64	64	8	8	4	0.25	128	None	3	2	None	0.0001	0.700657	0.321575	0.987302	0.0214035	0.101266	0.497838	0.693957	0.493836	0.69337	50	44
64	None	None	8	8	4	0.25	128	64	1	3	None	0.0001	0.691612	0.620963	0.377778	0.613684	0.63032	0.504906	0.693354	0.50706	0.693098	50	49
64	64	None	8	4	8	0.1	64	None	2	2	None	0.0001	0.703887	0.321139	0.993651	0.00315789	0.100195	0.497543	0.6934	0.500991	0.693175	50	48
128	64	64	4	8	8	0.1	64	None	3	2	None	0.0001	0.692844	0.542906	0.412698	0.555088	0.560309	0.501924	0.693234	0.509183	0.693103	50	36
128	128	64	8	4	8	0.1	128	128	3	3	None	0.0001	0.690461	0.834009	0.0761905	0.921754	0.884937	0.500781	0.693188	0.504743	0.693163	50	49
64	64	None	4	8	8	0.25	128	128	2	3	None	0.0001	0.714255	0.321603	1	0	0.103734	0.500417	0.693675	0.508095	0.692977	50	49
128	None	None	4	4	4	0.25	64	None	1	2	None	0.0001	0.699465	0.332943	0.825397	0.149825	0.154946	0.50815	0.69308	0.506487	0.693063	50	50
128	128	128	8	8	8	0.25	128	128	3	3	None	0.0001	0.69501	0.351138	0.895238	0.107368	0.137368	0.50192	0.693299	0.504256	0.693114	50	40
128	64	128	4	4	8	0.1	128	None	3	2	None	0.0001	0.704391	0.320571	1	0.000350877	0.101056	0.501123	0.693256	0.504587	0.6931	50	48
64	128	64	4	8	8	0.1	128	None	3	2	None	0.0001	0.696433	0.347372	0.825397	0.187719	0.190983	0.500468	0.693314	0.507196	0.693099	50	39
128	None	None	4	8	4	0.25	64	64	1	3	None	0.0001	0.694804	0.375641	0.714286	0.285263	0.266147	0.49988	0.693254	0.504674	0.693101	50	41
128	128	128	8	4	4	0.25	64	128	3	3	None	0.0001	0.69566	0.332307	0.942857	0.0561404	0.11042	0.50074	0.693235	0.51091	0.693057	50	37
128	128	None	8	4	8	0.25	64	64	2	3	None	0.0001	0.68684	0.871385	0	0.998246	0.899529	0.499548	0.693285	0.498417	0.693188	50	45
128	64	64	8	4	8	0.1	128	128	3	3	None	0.0001	0.696298	0.325692	0.92381	0.0501754	0.103431	0.502781	0.693147	0.502291	0.693131	50	48
128	64	None	8	4	8	0.1	64	None	2	2	None	0.0001	0.691925	0.629762	0.396825	0.634035	0.651098	0.497606	0.693299	0.493649	0.693241	50	45
64	64	128	4	4	8	0.1	128	None	3	2	None	0.0001	0.693414	0.481946	0.501587	0.487018	0.480372	0.504323	0.693172	0.50863	0.693086	50	48
64	128	64	8	4	8	0.1	128	128	3	3	None	0.0001	0.694779	0.369488	0.774603	0.247018	0.234036	0.502108	0.693195	0.515117	0.693079	50	47
64	128	128	8	4	8	0.1	64	64	3	3	None	0.0001	0.70059	0.321459	1	0.00175439	0.103343	0.502637	0.693151	0.508537	0.693042	50	35
128	None	None	8	4	8	0.1	64	None	1	2	None	0.0001	0.695644	0.407313	0.628571	0.377193	0.356672	0.508199	0.693043	0.510517	0.692983	50	43
64	64	128	8	4	8	0.25	128	None	3	2	None	0.0001	0.689787	0.800232	0.15873	0.849825	0.837866	0.500144	0.693599	0.494593	0.693279	50	49
64	128	128	8	8	8	0.1	64	None	3	2	None	0.0001	0.694962	0.366417	0.739683	0.25193	0.238319	0.503635	0.693204	0.50907	0.693079	50	47
64	128	64	8	4	4	0.1	128	128	3	3	None	0.0001	0.692242	0.640991	0.298413	0.704561	0.724043	0.499134	0.69319	0.497704	0.693182	50	34
64	64	64	4	4	4	0.25	128	64	3	3	None	0.0001	0.705848	0.321206	1	0	0.101131	0.499437	0.693447	0.491473	0.693358	50	49
128	None	None	4	8	8	0.25	64	None	1	2	None	0.0001	0.691985	0.564287	0.450794	0.569123	0.578855	0.501993	0.693512	0.506767	0.693111	50	31
64	64	None	8	8	4	0.1	64	None	2	2	None	0.0001	0.694822	0.391808	0.647619	0.329123	0.312575	0.497307	0.69353	0.496316	0.693253	50	46
128	128	64	8	8	8	0.1	128	128	3	3	None	0.0001	0.698246	0.320972	1	0.000350877	0.102329	0.503578	0.693135	0.503281	0.69308	50	50
128	64	128	4	4	4	0.25	64	128	3	3	None	0.0001	0.694762	0.367881	0.736508	0.24	0.218656	0.500031	0.693293	0.503347	0.693141	50	41
128	None	None	4	8	8	0.25	128	None	1	2	None	0.0001	0.695952	0.382243	0.685714	0.313333	0.300455	0.504703	0.693318	0.510657	0.693032	50	49
128	64	128	4	4	4	0.25	64	64	3	3	None	0.0001	0.690517	0.827528	0.107937	0.927368	0.882748	0.500583	0.693258	0.498771	0.693206	50	5
64	64	64	4	8	4	0.1	128	64	3	3	None	0.0001	0.69604	0.340207	0.844444	0.148772	0.159102	0.499213	0.693279	0.49803	0.69319	50	44
128	128	128	8	8	8	0.25	128	None	3	2	None	0.0001	0.693783	0.431945	0.628571	0.395789	0.38073	0.500338	0.6935	0.500538	0.693154	50	47
64	64	None	4	4	8	0.1	128	128	2	3	None	0.0001	0.687178	0.878636	0.0126984	0.988421	0.902409	0.498512	0.693261	0.495475	0.693245	50	36
128	64	64	4	8	4	0.1	128	128	3	3	None	0.0001	0.694952	0.354113	0.765079	0.170526	0.162474	0.498218	0.693239	0.497629	0.693187	50	46
128	None	None	8	4	4	0.25	128	64	1	3	None	0.0001	0.694252	0.429201	0.565079	0.4	0.390383	0.505204	0.693174	0.50832	0.693054	50	47
128	64	64	8	8	4	0.1	128	64	3	3	None	0.0001	0.699427	0.320386	0.996825	0.00105263	0.100764	0.499232	0.69324	0.500939	0.693159	50	45
128	64	128	8	4	8	0.25	64	64	3	3	None	0.0001	0.698884	0.319395	1	0.00736842	0.0958072	0.499756	0.693301	0.506184	0.693103	50	42
64	128	None	4	4	4	0.1	64	128	2	3	None	0.0001	0.69409	0.400825	0.704762	0.277895	0.262624	0.50215	0.693158	0.503078	0.693141	50	39
64	64	64	4	8	4	0.1	64	None	3	2	None	0.0001	0.694447	0.406137	0.673016	0.353684	0.340715	0.498609	0.693408	0.50017	0.693181	50	38
128	None	None	8	4	8	0.1	64	64	1	3	None	0.0001	0.695929	0.360404	0.726984	0.248772	0.232844	0.506558	0.693085	0.507004	0.693131	50	48
64	128	None	4	8	8	0.1	128	None	2	2	None	0.0001	0.698502	0.322725	0.984127	0.0294737	0.106629	0.501726	0.693214	0.504774	0.693098	50	49
128	64	128	8	4	8	0.1	64	64	3	3	None	0.0001	0.691114	0.779008	0.0984127	0.879298	0.857195	0.499036	0.69322	0.492651	0.693199	50	47
128	128	None	4	4	4	0.25	128	64	2	3	None	0.0001	0.697851	0.323234	0.971429	0.0291228	0.104554	0.501311	0.693252	0.496293	0.693197	50	26
128	64	64	8	4	8	0.25	64	None	3	2	None	0.0001	0.689526	0.840495	0.101587	0.902105	0.874187	0.500458	0.693519	0.496051	0.693188	50	46
64	64	128	8	8	8	0.25	64	None	3	2	None	0.0001	0.674433	0.877474	0	0.999298	0.903428	0.500117	0.693684	0.491859	0.693452	50	43
64	128	None	4	4	8	0.1	128	None	2	2	None	0.0001	0.696131	0.34724	0.780952	0.201053	0.193263	0.500781	0.693284	0.498534	0.693167	50	41
128	None	None	4	8	4	0.1	64	None	1	2	None	0.0001	0.698091	0.346314	0.755556	0.210526	0.201254	0.509179	0.693072	0.510503	0.693	50	48
64	64	64	4	4	8	0.1	64	64	3	3	None	0.0001	0.686895	0.867266	0.00634921	0.995789	0.897646	0.498427	0.693247	0.493301	0.693234	50	44
64	128	128	4	4	8	0.25	64	64	3	3	None	0.0001	0.693479	0.459487	0.634921	0.425263	0.422883	0.497859	0.693341	0.501158	0.693149	50	41
128	128	128	4	4	4	0.1	128	64	3	3	None	0.0001	0.698082	0.320333	0.984127	0.014386	0.0967713	0.498623	0.693214	0.49926	0.693139	50	47
64	64	None	4	8	4	0.1	128	128	2	3	None	0.0001	0.695451	0.34765	0.828571	0.162456	0.169786	0.49928	0.693275	0.496617	0.693209	50	50
128	64	None	8	4	4	0.1	64	128	2	3	None	0.0001	0.697738	0.321807	0.996825	0.00245614	0.105216	0.500671	0.693197	0.501821	0.693116	50	36
64	128	64	8	4	8	0.25	128	None	3	2	None	0.0001	0.697653	0.326634	0.904762	0.0719298	0.116356	0.501249	0.693458	0.497147	0.693209	50	50
64	64	None	4	4	4	0.25	64	None	2	2	None	0.0001	0.702372	0.321251	0.977778	0.0133333	0.101159	0.497312	0.693727	0.495688	0.693287	50	38
64	64	128	8	4	4	0.25	64	128	3	3	None	0.0001	0.681888	0.874646	0	1	0.899623	0.499922	0.693376	0.49466	0.69327	50	48
128	None	None	8	4	4	0.25	64	128	1	3	None	0.0001	0.698962	0.328933	0.914286	0.105614	0.131849	0.504965	0.693122	0.513222	0.692974	50	43
64	128	None	8	8	4	0.1	128	64	2	3	None	0.0001	0.691566	0.732536	0.161905	0.817544	0.811416	0.500795	0.693186	0.499942	0.693159	50	43
64	128	128	8	8	8	0.1	64	128	3	3	None	0.0001	0.685855	0.875485	0	1	0.899908	0.49891	0.693251	0.500659	0.693197	50	48
64	None	None	8	8	4	0.25	64	None	1	2	None	0.0001	0.69724	0.381782	0.653968	0.318947	0.303531	0.504781	0.693433	0.506629	0.693075	50	49
64	128	None	4	8	4	0.1	64	128	2	3	None	0.0001	0.693487	0.465152	0.64127	0.370175	0.368078	0.501787	0.693156	0.507945	0.693119	50	47
64	64	64	4	8	4	0.1	64	128	3	3	None	0.0001	0.695482	0.34246	0.857143	0.143158	0.150795	0.500305	0.693225	0.502809	0.693124	50	27
64	128	None	4	4	4	0.25	64	128	2	3	None	0.0001	0.696267	0.325493	0.949206	0.0350877	0.100256	0.499586	0.693268	0.502508	0.693119	50	29
128	64	64	8	4	4	0.25	128	128	3	3	None	0.0001	0.692085	0.644907	0.301587	0.68	0.693213	0.502105	0.69325	0.498852	0.693163	50	49
128	None	None	8	4	8	0.25	128	64	1	3	None	0.0001	0.693674	0.465795	0.577778	0.444211	0.444031	0.501769	0.693249	0.508983	0.693055	50	46
128	128	None	4	8	8	0.1	64	None	2	2	None	0.0001	0.694801	0.368795	0.752381	0.25614	0.240169	0.503462	0.69319	0.508898	0.693076	50	50
64	128	128	4	4	4	0.1	64	64	3	3	None	0.0001	0.692632	0.575315	0.390476	0.59193	0.603665	0.50168	0.693165	0.501327	0.693134	50	50
128	64	128	4	4	8	0.25	64	None	3	2	None	0.0001	0.692221	0.625858	0.342857	0.654737	0.671211	0.498662	0.693396	0.49796	0.693195	50	47
128	64	64	8	8	4	0.1	64	None	3	2	None	0.0001	0.693494	0.461083	0.580952	0.436842	0.435019	0.500639	0.693248	0.505733	0.693119	50	35
64	64	64	8	4	8	0.25	64	None	3	2	None	0.0001	0.699129	0.322477	0.949206	0.0357895	0.105149	0.5013	0.69353	0.498033	0.693184	50	50
128	None	None	4	4	4	0.1	128	64	1	3	None	0.0001	0.694856	0.418552	0.622222	0.396491	0.383456	0.508785	0.69303	0.513894	0.692942	50	48
64	64	64	4	4	8	0.25	128	None	3	2	None	0.0001	0.694651	0.385527	0.669841	0.304211	0.290895	0.499148	0.693584	0.495245	0.693214	50	16
128	64	None	4	8	4	0.1	128	64	2	3	None	0.0001	0.690471	0.839666	0.0571429	0.956491	0.896183	0.49875	0.693225	0.497386	0.693169	50	46
64	128	128	4	4	8	0.1	64	None	3	2	None	0.0001	0.696736	0.327827	0.885714	0.0929825	0.120132	0.500526	0.693212	0.500322	0.693158	50	38
128	128	64	4	4	8	0.25	128	64	3	3	None	0.0001	0.695	0.362244	0.771429	0.234386	0.225632	0.502275	0.693242	0.506751	0.693113	50	40
128	None	None	4	8	4	0.1	128	128	1	3	None	0.0001	0.696294	0.37284	0.704762	0.283509	0.275254	0.508901	0.693035	0.50967	0.693003	50	48
64	128	64	8	8	4	0.1	128	64	3	3	None	0.0001	0.694695	0.365621	0.777778	0.207018	0.197475	0.498345	0.693223	0.505007	0.69311	50	46
128	64	64	8	4	4	0.25	64	64	3	3	None	0.0001	0.69325	0.491699	0.457143	0.489123	0.476849	0.497467	0.693415	0.510721	0.693097	50	44
128	128	128	4	4	8	0.25	128	64	3	3	None	0.0001	0.69477	0.368303	0.742857	0.250175	0.232628	0.502295	0.693244	0.502856	0.693136	50	34
128	None	None	4	4	4	0.25	64	128	1	3	None	0.0001	0.696419	0.338598	0.850794	0.139649	0.161213	0.503082	0.693153	0.508667	0.693053	50	41
64	64	64	4	4	8	0.1	128	None	3	2	None	0.0001	0.690976	0.691756	0.263492	0.704211	0.718402	0.501092	0.693309	0.506124	0.69312	50	43
128	128	64	8	4	4	0.1	128	None	3	2	None	0.0001	0.696319	0.338954	0.866667	0.149123	0.162025	0.499822	0.693252	0.503636	0.693107	50	21
128	128	64	4	4	4	0.25	128	None	3	2	None	0.0001	0.7143	0.321703	1	0	0.102638	0.49992	0.693427	0.497264	0.693177	50	45
64	64	64	8	8	4	0.25	128	128	3	3	None	0.0001	0.69598	0.341226	0.847619	0.16807	0.165822	0.499072	0.693507	0.495501	0.693269	50	21
128	None	None	4	8	4	0.25	64	128	1	3	None	0.0001	0.698799	0.320155	0.990476	0.00666667	0.0947079	0.500999	0.693237	0.508503	0.693084	50	41
128	128	128	8	4	4	0.25	128	64	3	3	None	0.0001	0.692641	0.573992	0.403175	0.59614	0.610323	0.496821	0.69338	0.501412	0.693162	50	37
64	64	128	8	8	8	0.1	64	None	3	2	None	0.0001	0.694801	0.371974	0.720635	0.274386	0.260543	0.499524	0.693329	0.49719	0.693202	50	42
128	64	None	4	4	4	0.1	128	None	2	2	None	0.0001	0.693063	0.508504	0.52381	0.511579	0.515505	0.498554	0.6933	0.496429	0.693197	50	37
64	128	None	8	8	8	0.1	128	None	2	2	None	0.0001	0.693299	0.489517	0.590476	0.472281	0.484595	0.499005	0.693392	0.505022	0.693114	50	48
64	64	128	4	4	8	0.1	128	64	3	3	None	0.0001	0.692944	0.526845	0.444444	0.552982	0.550338	0.497481	0.693344	0.493126	0.69324	50	50
64	None	None	8	4	4	0.1	128	None	1	2	None	0.0001	0.696305	0.408884	0.631746	0.368421	0.359873	0.509666	0.69313	0.512727	0.692973	50	46
64	128	None	8	4	8	0.25	64	None	2	2	None	0.0001	0.694773	0.390621	0.707937	0.331579	0.314272	0.497477	0.693662	0.50401	0.693131	50	48
128	64	128	4	8	4	0.25	128	64	3	3	None	0.0001	0.699291	0.321088	0.987302	0.00877193	0.100794	0.500128	0.693484	0.505168	0.693029	50	41
128	None	None	8	4	4	0.1	64	None	1	2	None	0.0001	0.697152	0.37538	0.625397	0.299298	0.283944	0.511266	0.692942	0.515393	0.692855	50	49
128	64	128	8	8	8	0.1	128	None	3	2	None	0.0001	0.696439	0.334424	0.892063	0.118947	0.139761	0.499951	0.693299	0.503732	0.69311	50	46
64	128	64	8	8	8	0.25	128	None	3	2	None	0.0001	0.695262	0.35415	0.790476	0.211228	0.201187	0.50206	0.693517	0.508025	0.693069	50	28
128	128	None	8	4	4	0.1	64	None	2	2	None	0.0001	0.7044	0.320933	1	0	0.100392	0.502981	0.69316	0.504048	0.693105	50	31
128	64	64	4	4	8	0.1	128	128	3	3	None	0.0001	0.698493	0.321851	0.996825	0.00526316	0.102806	0.4988	0.693238	0.504545	0.693094	50	46
64	64	None	8	8	8	0.1	128	None	2	2	None	0.0001	0.692822	0.53917	0.460317	0.559298	0.558523	0.502834	0.693269	0.503891	0.693142	50	48
128	None	None	4	4	4	0.25	128	128	1	3	None	0.0001	0.697393	0.334197	0.819048	0.150526	0.153421	0.503258	0.693216	0.508325	0.693023	50	47
128	64	None	4	4	8	0.1	64	None	2	2	None	0.0001	0.684513	0.87643	0.0222222	0.980702	0.898628	0.498874	0.693351	0.495253	0.693235	50	45
128	128	None	4	4	4	0.25	64	64	2	3	None	0.0001	0.697796	0.323387	0.984127	0.0322807	0.104612	0.499157	0.693329	0.499473	0.693162	50	48
64	128	None	8	8	8	0.25	128	None	2	2	None	0.0001	0.695201	0.352701	0.714286	0.214386	0.196399	0.498422	0.693776	0.504027	0.693097	50	40
128	64	64	8	4	8	0.1	128	64	3	3	None	0.0001	0.700879	0.321227	1	0	0.0990069	0.501477	0.693183	0.500801	0.693149	50	25
128	None	None	4	4	4	0.1	128	128	1	3	None	0.0001	0.693729	0.462028	0.549206	0.457895	0.448715	0.503067	0.693155	0.512032	0.693027	50	45
64	128	64	4	8	4	0.1	64	64	3	3	None	0.0001	0.694837	0.360149	0.828571	0.173333	0.177705	0.500239	0.693196	0.504433	0.693138	50	42
128	64	128	4	4	4	0.25	128	128	3	3	None	0.0001	0.697136	0.324362	0.949206	0.0529825	0.108662	0.501327	0.693335	0.506105	0.693074	50	45
64	128	128	4	4	8	0.1	128	64	3	3	None	0.0001	0.697503	0.322577	0.990476	0.0157895	0.106389	0.499457	0.693234	0.498497	0.693163	50	49
128	64	128	8	8	4	0.25	64	64	3	3	None	0.0001	0.696926	0.326471	0.930159	0.0603509	0.113239	0.500564	0.693411	0.507125	0.69308	50	37
64	128	128	8	4	4	0.1	128	64	3	3	None	0.0001	0.695659	0.350041	0.815873	0.188421	0.190785	0.502369	0.693172	0.506843	0.693079	50	47
64	64	None	8	8	4	0.25	64	128	2	3	None	0.0001	0.693408	0.471727	0.568254	0.445965	0.442903	0.501912	0.693291	0.501029	0.693144	50	44
128	64	None	4	4	8	0.25	128	128	2	3	None	0.0001	0.681288	0.872636	0	0.999298	0.901075	0.497521	0.693488	0.490597	0.693351	50	49
128	128	None	8	8	4	0.25	128	128	2	3	None	0.0001	0.693321	0.483054	0.473016	0.468421	0.460105	0.499912	0.693314	0.505716	0.693133	50	10
64	128	128	4	4	8	0.1	128	128	3	3	None	0.0001	0.701912	0.321029	1	0	0.100873	0.501316	0.693196	0.503709	0.693096	50	39
128	128	None	8	4	8	0.25	128	64	2	3	None	0.0001	0.694144	0.395744	0.663492	0.327018	0.301436	0.497273	0.693404	0.50056	0.693163	50	44
64	64	128	8	4	4	0.25	128	128	3	3	None	0.0001	0.692841	0.534095	0.425397	0.55614	0.555706	0.499495	0.693408	0.501568	0.693173	50	45
64	64	64	4	4	4	0.25	64	64	3	3	None	0.0001	0.693251	0.488324	0.479365	0.505263	0.495625	0.497983	0.693441	0.499287	0.693215	50	38
128	128	None	8	4	8	0.1	128	64	2	3	None	0.0001	0.694385	0.393493	0.653968	0.312281	0.297604	0.499085	0.693218	0.504713	0.693127	50	17
128	None	None	8	8	8	0.25	64	64	1	3	None	0.0001	0.698397	0.325093	0.901587	0.085614	0.117153	0.502106	0.693246	0.51054	0.693031	50	43
128	128	None	4	4	4	0.25	64	None	2	2	None	0.0001	0.694852	0.362486	0.780952	0.207719	0.199885	0.500231	0.693324	0.507338	0.693092	50	37
64	64	64	8	4	8	0.25	128	64	3	3	None	0.0001	0.684627	0.877996	0.015873	0.98807	0.900162	0.500301	0.693491	0.498264	0.693272	50	35
128	64	64	4	4	4	0.25	64	128	3	3	None	0.0001	0.692067	0.677244	0.206349	0.774386	0.784099	0.49818	0.693243	0.494285	0.693202	50	46
64	None	None	8	8	4	0.1	64	None	1	2	None	0.0001	0.695435	0.423943	0.587302	0.405263	0.38912	0.506658	0.693186	0.513473	0.692948	50	45
128	128	128	4	8	4	0.25	64	128	3	3	None	0.0001	0.695393	0.338335	0.907937	0.0842105	0.123427	0.501114	0.693232	0.512878	0.693023	50	49
64	128	None	8	4	8	0.1	64	128	2	3	None	0.0001	0.69388	0.417319	0.701587	0.343509	0.328537	0.500974	0.693181	0.495999	0.693181	50	50
64	128	None	4	4	8	0.25	64	64	2	3	None	0.0001	0.694077	0.413117	0.650794	0.360702	0.346662	0.500159	0.693371	0.50474	0.693125	50	5
64	64	None	8	4	4	0.1	64	64	2	3	None	0.0001	0.700122	0.322459	1	0.00526316	0.10778	0.501409	0.693215	0.5119	0.693033	50	44
128	128	None	4	8	4	0.25	64	None	2	2	None	0.0001	0.693041	0.517297	0.596825	0.508772	0.518275	0.502379	0.693374	0.508088	0.693103	50	43
128	None	None	8	8	8	0.1	64	64	1	3	None	0.0001	0.694406	0.423912	0.619048	0.395088	0.382422	0.506612	0.69308	0.509165	0.693047	50	50
64	64	None	4	4	4	0.1	64	128	2	3	None	0.0001	0.695944	0.32969	0.949206	0.0568421	0.110678	0.501326	0.693178	0.506909	0.693102	50	41
128	128	None	4	8	4	0.1	128	128	2	3	None	0.0001	0.695477	0.339533	0.901587	0.102456	0.127713	0.500281	0.693192	0.500845	0.693144	50	37
64	64	None	8	4	8	0.25	128	None	2	2	None	0.0001	0.678592	0.88447	0	0.998947	0.905128	0.499331	0.693801	0.491816	0.693481	50	48
128	128	64	4	4	4	0.25	64	64	3	3	None	0.0001	0.694295	0.392663	0.707937	0.292982	0.279375	0.500962	0.693275	0.505444	0.693058	50	49
128	128	128	4	4	4	0.25	128	128	3	3	None	0.0001	0.698356	0.319669	0.984127	0.00666667	0.0940024	0.502481	0.693231	0.502213	0.693117	50	19
128	None	None	8	8	8	0.1	64	None	1	2	None	0.0001	0.6973	0.362786	0.726984	0.265965	0.255173	0.507538	0.693086	0.503998	0.693107	50	43
128	128	64	8	4	8	0.1	128	64	3	3	None	0.0001	0.69051	0.813288	0.0984127	0.906316	0.87154	0.501964	0.693176	0.503541	0.693117	50	41
64	128	128	8	8	8	0.25	64	128	3	3	None	0.0001	0.697292	0.321695	0.984127	0.0150877	0.0996395	0.499373	0.693355	0.507238	0.693084	50	34
64	128	64	8	4	8	0.25	64	128	3	3	None	0.0001	0.693306	0.546237	0.469841	0.549825	0.563385	0.500944	0.693457	0.501295	0.693192	50	49
128	None	None	4	8	4	0.1	128	None	1	2	None	0.0001	0.697357	0.349684	0.72381	0.225263	0.212238	0.504546	0.693193	0.50532	0.693114	50	43
64	64	128	4	4	8	0.1	64	None	3	2	None	0.0001	0.690568	0.721054	0.307937	0.729474	0.75026	0.502592	0.693214	0.506141	0.693105	50	39
128	128	None	8	8	8	0.1	128	64	2	3	None	0.0001	0.680119	0.874149	0	0.999649	0.897236	0.499978	0.693252	0.495811	0.693217	50	49
64	None	None	8	8	4	0.1	128	None	1	2	None	0.0001	0.696398	0.409481	0.660317	0.392632	0.366055	0.508525	0.693156	0.511759	0.692955	50	44
128	128	None	4	4	4	0.1	64	None	2	2	None	0.0001	0.695182	0.362236	0.739683	0.241053	0.229992	0.502821	0.693176	0.512198	0.693058	50	36
128	128	64	4	8	4	0.1	64	64	3	3	None	0.0001	0.696831	0.322281	0.980952	0.014386	0.0987419	0.501001	0.693174	0.504518	0.69311	50	33
128	128	64	4	8	4	0.25	64	64	3	3	None	0.0001	0.692287	0.639436	0.222222	0.740351	0.759013	0.500154	0.693263	0.503009	0.693117	50	49
128	None	None	4	8	4	0.25	128	128	1	3	None	0.0001	0.698349	0.327516	0.914286	0.0901754	0.124922	0.5037	0.693191	0.505122	0.69312	50	48
128	64	128	4	4	8	0.1	64	128	3	3	None	0.0001	0.696202	0.327346	0.961905	0.0417544	0.107437	0.500709	0.693173	0.506988	0.693099	50	44
128	128	128	4	8	8	0.1	128	64	3	3	None	0.0001	0.697952	0.322305	0.987302	0.00877193	0.102213	0.500776	0.693259	0.505373	0.693121	50	45
128	128	None	4	8	4	0.25	128	64	2	3	None	0.0001	0.716129	0.320844	1	0	0.100681	0.500348	0.693333	0.497295	0.693154	50	47
64	None	None	8	8	4	0.25	128	128	1	3	None	0.0001	0.700926	0.324519	0.92381	0.0817544	0.117951	0.506308	0.693219	0.515397	0.692912	50	44
64	128	128	8	8	8	0.1	64	64	3	3	None	0.0001	0.693521	0.460664	0.495238	0.445965	0.431004	0.499638	0.693245	0.508409	0.69309	50	47
64	128	None	8	4	8	0.25	64	64	2	3	None	0.0001	0.691615	0.744428	0.184127	0.825965	0.832525	0.501226	0.693293	0.496074	0.693186	50	50
128	64	128	4	4	8	0.25	64	64	3	3	None	0.0001	0.700492	0.321105	1	0	0.0994363	0.500026	0.693331	0.507161	0.693093	50	47
128	64	128	8	4	8	0.25	128	64	3	3	None	0.0001	0.703611	0.320875	1	0.00105263	0.0981662	0.500442	0.693342	0.498767	0.693179	50	45
128	None	None	4	4	4	0.1	64	None	1	2	None	0.0001	0.695932	0.393395	0.628571	0.361053	0.331186	0.509553	0.693019	0.509221	0.693021	50	50
128	128	64	8	4	8	0.1	64	None	3	2	None	0.0001	0.696762	0.32711	0.936508	0.0561404	0.113634	0.502824	0.693166	0.509327	0.693053	50	42
64	64	64	4	4	4	0.25	64	128	3	3	None	0.0001	0.697327	0.321586	0.980952	0.0140351	0.102655	0.500821	0.693233	0.497869	0.693161	50	46
64	128	128	8	8	4	0.1	128	64	3	3	None	0.0001	0.695988	0.333963	0.911111	0.0908772	0.128334	0.501679	0.693196	0.508483	0.693072	50	48
128	None	None	8	4	8	0.25	128	128	1	3	None	0.0001	0.692291	0.582124	0.415873	0.580351	0.597185	0.504043	0.693196	0.503217	0.693154	50	47
128	128	128	8	4	8	0.25	128	128	3	3	None	0.0001	0.692427	0.616709	0.355556	0.668772	0.683426	0.499546	0.693365	0.51251	0.693102	50	46
128	128	None	8	8	8	0.25	64	64	2	3	None	0.0001	0.710809	0.321436	1	0	0.10088	0.499923	0.693496	0.50116	0.693147	50	48
128	64	128	8	4	4	0.1	64	64	3	3	None	0.0001	0.683619	0.873519	0	1	0.900558	0.498669	0.693281	0.498793	0.693242	50	49
128	64	64	8	8	8	0.25	128	None	3	2	None	0.0001	0.694826	0.374502	0.685714	0.263158	0.254534	0.500996	0.693758	0.497463	0.6932	50	49
128	None	None	8	8	8	0.25	64	128	1	3	None	0.0001	0.696185	0.335881	0.860317	0.133333	0.149661	0.502755	0.693215	0.508755	0.693057	50	41
64	64	128	4	4	8	0.25	64	128	3	3	None	0.0001	0.697838	0.321996	0.971429	0.014386	0.103244	0.500175	0.693265	0.511117	0.693038	50	19
64	64	128	4	4	4	0.1	128	None	3	2	None	0.0001	0.695146	0.382809	0.692063	0.310175	0.294314	0.499646	0.693355	0.499639	0.693188	50	25
128	128	None	4	8	8	0.1	128	128	2	3	None	0.0001	0.69426	0.392951	0.746032	0.260702	0.25167	0.500202	0.693206	0.490597	0.693228	50	50
128	128	64	8	4	8	0.1	64	128	3	3	None	0.0001	0.694007	0.405179	0.72381	0.302105	0.283436	0.497963	0.693198	0.496438	0.693195	50	31
64	128	128	8	4	8	0.1	64	128	3	3	None	0.0001	0.69464	0.363857	0.812698	0.182456	0.183746	0.496196	0.693234	0.500612	0.693139	50	18
64	128	None	4	4	4	0.1	64	64	2	3	None	0.0001	0.696407	0.329762	0.88254	0.0845614	0.124122	0.501291	0.693173	0.505236	0.693091	50	44
128	64	64	4	8	4	0.25	64	None	3	2	None	0.0001	0.705083	0.321019	0.996825	0.00105263	0.100773	0.500184	0.693928	0.500414	0.69318	50	33
128	None	None	8	8	4	0.25	64	64	1	3	None	0.0001	0.694227	0.421443	0.606349	0.398947	0.378966	0.505914	0.693142	0.508824	0.693073	50	50
64	64	128	4	4	8	0.1	64	128	3	3	None	0.0001	0.694576	0.37794	0.720635	0.274386	0.254141	0.499667	0.693333	0.503501	0.693206	50	49
64	128	64	4	4	8	0.1	64	128	3	3	None	0.0001	0.692864	0.555739	0.387302	0.578246	0.591313	0.498468	0.693219	0.502302	0.693153	50	42
128	64	64	4	8	4	0.1	128	None	3	2	None	0.0001	0.713942	0.320342	1	0	0.0987549	0.499868	0.693282	0.494743	0.693176	50	49
64	None	None	8	4	4	0.25	64	None	1	2	None	0.0001	0.700019	0.342363	0.831746	0.191579	0.19237	0.503145	0.693391	0.504098	0.693157	50	44
64	128	None	8	4	4	0.1	64	128	2	3	None	0.0001	0.698144	0.320476	1	0.000701754	0.0961013	0.49984	0.693173	0.501684	0.69313	50	43
64	128	None	4	4	8	0.1	64	64	2	3	None	0.0001	0.697407	0.322	0.965079	0.0284211	0.101358	0.498846	0.693211	0.501745	0.693125	50	29
64	None	None	4	4	4	0.25	64	None	1	2	None	0.0001	0.697681	0.377454	0.688889	0.313684	0.298599	0.504231	0.693573	0.504306	0.693174	50	47
128	64	128	4	4	4	0.1	128	64	3	3	None	0.0001	0.694588	0.37902	0.698413	0.285965	0.26778	0.498787	0.693237	0.498291	0.693182	50	35
128	64	128	4	8	8	0.25	128	None	3	2	None	0.0001	0.692474	0.733134	0.273016	0.755789	0.777666	0.498411	0.693778	0.496893	0.693194	50	47
128	None	None	4	4	4	0.1	128	None	1	2	None	0.0001	0.697307	0.350699	0.752381	0.230877	0.215409	0.511532	0.693011	0.513955	0.692949	50	45
128	128	128	8	4	8	0.1	64	None	3	2	None	0.0001	0.683355	0.879746	0	1	0.901782	0.500222	0.693242	0.499475	0.693232	50	43
64	128	128	4	4	8	0.1	128	None	3	2	None	0.0001	0.700769	0.320907	0.977778	0.0168421	0.100654	0.499632	0.693257	0.498535	0.693217	50	48
128	64	128	8	4	4	0.25	64	128	3	3	None	0.0001	0.697051	0.32201	0.993651	0.0140351	0.100009	0.502877	0.693187	0.506442	0.693081	50	35
128	128	None	4	4	8	0.25	128	128	2	3	None	0.0001	0.696486	0.325896	0.949206	0.0529825	0.110455	0.499662	0.693307	0.508368	0.693081	50	42
128	128	64	4	4	8	0.25	64	128	3	3	None	0.0001	0.694018	0.405476	0.628571	0.333333	0.31093	0.50003	0.693258	0.507078	0.693112	50	11
128	64	None	8	8	4	0.1	64	128	2	3	None	0.0001	0.696094	0.329305	0.949206	0.0547368	0.113412	0.498263	0.693303	0.50472	0.693155	50	49
128	None	None	8	4	4	0.1	128	None	1	2	None	0.0001	0.696519	0.384684	0.720635	0.321754	0.311381	0.510511	0.692992	0.516061	0.692851	50	50
128	64	None	4	8	8	0.1	64	64	2	3	None	0.0001	0.687793	0.881397	0	1	0.906766	0.500506	0.693238	0.494838	0.693251	50	45
64	64	None	4	4	8	0.1	64	None	2	2	None	0.0001	0.696204	0.344161	0.822222	0.187368	0.179414	0.499686	0.693279	0.501822	0.693126	50	37
64	64	64	4	4	8	0.1	64	None	3	2	None	0.0001	0.694223	0.421416	0.577778	0.375789	0.365451	0.500303	0.693241	0.505326	0.69316	50	23
128	None	None	8	4	4	0.1	64	64	1	3	None	0.0001	0.696987	0.35591	0.771429	0.23614	0.229035	0.508831	0.693039	0.516701	0.692901	50	47
128	128	64	4	4	8	0.1	128	None	3	2	None	0.0001	0.695743	0.359563	0.739683	0.242807	0.230921	0.502362	0.693218	0.50427	0.693105	50	37
128	64	None	8	8	4	0.1	64	None	2	2	None	0.0001	0.694474	0.409221	0.666667	0.354386	0.352134	0.499078	0.693308	0.503061	0.693119	50	38
128	64	128	4	8	4	0.25	64	64	3	3	None	0.0001	0.694633	0.36679	0.793651	0.201053	0.196238	0.500209	0.693321	0.506787	0.693102	50	42
128	64	64	8	4	4	0.25	128	64	3	3	None	0.0001	0.69808	0.323055	0.936508	0.0564912	0.106125	0.498789	0.693442	0.507756	0.693083	50	42
64	64	128	8	8	8	0.1	128	None	3	2	None	0.0001	0.692094	0.627688	0.4	0.641754	0.662386	0.500729	0.693351	0.496473	0.693222	50	47
128	None	None	8	8	4	0.25	64	128	1	3	None	0.0001	0.698248	0.325742	0.949206	0.0726316	0.1201	0.502548	0.693192	0.508869	0.693036	50	49
128	128	None	8	8	8	0.25	64	128	2	3	None	0.0001	0.692906	0.545228	0.396825	0.576491	0.585113	0.501493	0.693294	0.503628	0.693119	50	46
128	128	128	8	4	8	0.25	128	64	3	3	None	0.0001	0.694373	0.387201	0.746032	0.284912	0.275906	0.500089	0.693236	0.510037	0.693076	50	48
128	64	None	4	8	4	0.25	64	128	2	3	None	0.0001	0.695652	0.329016	0.990476	0.0175439	0.101972	0.500229	0.693272	0.499174	0.693163	50	27
64	64	128	4	4	4	0.25	128	128	3	3	None	0.0001	0.695614	0.353328	0.726984	0.235789	0.213421	0.498452	0.69349	0.504057	0.693106	50	48
64	64	128	8	4	8	0.1	128	64	3	3	None	0.0001	0.690259	0.773645	0.2	0.807719	0.811719	0.500741	0.693233	0.504804	0.693095	50	34
128	64	None	4	4	8	0.1	64	128	2	3	None	0.0001	0.689573	0.872901	0.0190476	0.993333	0.90464	0.502339	0.693218	0.502322	0.693175	50	49
64	64	64	8	4	4	0.25	64	128	3	3	None	0.0001	0.695876	0.331226	0.933333	0.0684211	0.119963	0.502922	0.693171	0.509837	0.69306	50	25
64	128	128	8	4	4	0.25	128	128	3	3	None	0.0001	0.696919	0.322809	0.977778	0.0221053	0.101915	0.500992	0.693246	0.496637	0.693169	50	41
128	None	None	8	4	4	0.25	128	128	1	3	None	0.0001	0.700716	0.323546	0.942857	0.062807	0.113052	0.50531	0.693157	0.510038	0.693011	50	38
64	None	None	8	8	4	0.25	64	64	1	3	None	0.0001	0.696797	0.36291	0.771429	0.257544	0.248396	0.502592	0.693389	0.502767	0.693163	50	44
64	64	128	4	4	4	0.1	64	64	3	3	None	0.0001	0.694383	0.406416	0.653968	0.355088	0.339475	0.500391	0.693231	0.509835	0.693053	50	49
128	64	None	8	4	8	0.25	64	64	2	3	None	0.0001	0.693133	0.503007	0.47619	0.509825	0.509629	0.498999	0.693326	0.497368	0.693189	50	37
128	64	128	4	4	8	0.25	128	64	3	3	None	0.0001	0.695966	0.331891	0.904762	0.0996491	0.126934	0.500543	0.693304	0.50192	0.693129	50	49
64	128	None	8	4	4	0.1	128	None	2	2	None	0.0001	0.694166	0.417675	0.596825	0.370175	0.35529	0.503312	0.693187	0.501017	0.693143	50	47
128	None	None	8	8	4	0.1	128	None	1	2	None	0.0001	0.697373	0.371827	0.739683	0.294035	0.27997	0.512999	0.692881	0.518345	0.692754	50	48
64	64	128	4	4	4	0.25	64	None	3	2	None	0.0001	0.700859	0.321257	0.95873	0.034386	0.0982856	0.499149	0.693718	0.494774	0.693238	50	46
64	64	None	4	8	4	0.25	64	None	2	2	None	0.0001	0.697505	0.330069	0.930159	0.0880702	0.130264	0.503398	0.693598	0.5049	0.693126	50	50
64	64	None	4	4	8	0.1	64	128	2	3	None	0.0001	0.69757	0.320988	0.984127	0.0140351	0.0980202	0.502051	0.693257	0.503034	0.693177	50	45
64	128	None	4	8	4	0.25	64	128	2	3	None	0.0001	0.698635	0.320502	0.996825	0	0.0985	0.500091	0.693277	0.497149	0.693212	50	48
128	128	64	4	8	4	0.25	128	128	3	3	None	0.0001	0.694893	0.357853	0.844444	0.172632	0.173617	0.498611	0.693341	0.492533	0.693261	50	48
64	128	64	8	8	8	0.1	64	128	3	3	None	0.0001	0.696536	0.321893	0.996825	0.00140351	0.104886	0.501289	0.693168	0.504365	0.693107	50	49
128	None	None	8	8	8	0.1	128	None	1	2	None	0.0001	0.696419	0.37683	0.733333	0.303158	0.287542	0.503796	0.693258	0.507709	0.693089	50	46
64	64	64	8	8	4	0.25	64	None	3	2	None	0.0001	0.714425	0.320388	1	0.000701754	0.0991045	0.497378	0.693976	0.496072	0.69332	50	37
128	128	128	8	4	8	0.1	64	64	3	3	None	0.0001	0.697546	0.32338	0.942857	0.0529825	0.106963	0.500058	0.693189	0.505565	0.693082	50	44
64	128	128	4	4	8	0.1	64	128	3	3	None	0.0001	0.698858	0.320849	1	0	0.0982724	0.499458	0.69319	0.49974	0.693127	50	46
64	64	128	8	4	8	0.25	64	64	3	3	None	0.0001	0.706927	0.320722	1	0.000350877	0.0987655	0.500762	0.693394	0.49629	0.693192	50	43
128	None	None	8	8	8	0.25	128	None	1	2	None	0.0001	0.695015	0.421787	0.596825	0.394386	0.383364	0.501241	0.693582	0.511531	0.692995	50	43
128	64	128	8	4	4	0.1	64	None	3	2	None	0.0001	0.695544	0.35206	0.8	0.204561	0.205975	0.498207	0.693285	0.503215	0.693126	50	47
128	64	128	8	4	8	0.25	64	128	3	3	None	0.0001	0.694513	0.374999	0.793651	0.221404	0.210832	0.499509	0.693289	0.505196	0.693127	50	48
64	128	None	4	8	4	0.25	64	64	2	3	None	0.0001	0.697017	0.327114	0.914286	0.0659649	0.118365	0.499312	0.693329	0.510645	0.69307	50	40
64	64	64	8	4	4	0.25	64	64	3	3	None	0.0001	0.69268	0.563108	0.352381	0.595088	0.599078	0.497022	0.693399	0.501167	0.693157	50	45
128	64	None	4	4	8	0.1	128	64	2	3	None	0.0001	0.691898	0.677679	0.269841	0.734386	0.737952	0.498978	0.693237	0.493057	0.693228	50	38
128	None	None	4	8	4	0.25	128	None	1	2	None	0.0001	0.699432	0.332146	0.926984	0.118947	0.146475	0.502517	0.69339	0.50794	0.693027	50	45
64	64	None	4	4	4	0.1	64	64	2	3	None	0.0001	0.691762	0.656537	0.326984	0.689825	0.703315	0.499659	0.693251	0.503378	0.693144	50	48
64	128	128	8	4	8	0.25	64	None	3	2	None	0.0001	0.682183	0.87287	0	0.999298	0.900157	0.500798	0.693513	0.496909	0.693205	50	47
128	128	64	4	8	8	0.25	128	128	3	3	None	0.0001	0.692235	0.653836	0.28254	0.73193	0.751949	0.499633	0.693435	0.499681	0.693177	50	47
128	64	64	8	8	8	0.1	128	64	3	3	None	0.0001	0.693928	0.423461	0.574603	0.383509	0.362596	0.502464	0.693194	0.50236	0.693125	50	33
64	128	128	4	4	8	0.25	64	128	3	3	None	0.0001	0.695165	0.344263	0.879365	0.101404	0.125369	0.496498	0.693304	0.49972	0.693165	50	47
128	None	None	8	4	4	0.1	128	64	1	3	None	0.0001	0.694576	0.41792	0.609524	0.386316	0.371764	0.509082	0.693035	0.506801	0.693057	50	50
128	128	None	4	4	8	0.1	64	None	2	2	None	0.0001	0.692281	0.619922	0.380952	0.637895	0.653441	0.502855	0.693252	0.502946	0.693191	50	50
64	128	64	4	4	8	0.1	64	None	3	2	None	0.0001	0.692129	0.625026	0.333333	0.638596	0.661948	0.501973	0.693233	0.501919	0.693161	50	50
128	64	128	4	8	4	0.25	128	128	3	3	None	0.0001	0.696235	0.326477	0.914286	0.0607018	0.107431	0.498929	0.693411	0.509957	0.693069	50	46
128	64	None	8	4	8	0.1	128	128	2	3	None	0.0001	0.695586	0.399293	0.657143	0.335088	0.318205	0.498122	0.693426	0.499387	0.693217	50	48
128	128	None	4	4	8	0.1	128	64	2	3	None	0.0001	0.692518	0.592177	0.415873	0.617193	0.635899	0.496895	0.693217	0.498098	0.693182	50	39
128	None	None	8	8	8	0.25	64	None	1	2	None	0.0001	0.700269	0.329993	0.831746	0.133684	0.143617	0.503665	0.69335	0.511862	0.692978	50	49
64	64	None	4	8	8	0.25	64	128	2	3	None	0.0001	0.703215	0.320042	1	0.000350877	0.0958388	0.499126	0.693574	0.504317	0.693035	50	47
128	64	128	4	4	8	0.1	64	64	3	3	None	0.0001	0.688885	0.855294	0.0698413	0.935789	0.88827	0.493973	0.693367	0.492883	0.693227	50	38
64	64	64	8	8	4	0.1	128	64	3	3	None	0.0001	0.732925	0.320172	1	0	0.0961689	0.500395	0.693294	0.505882	0.693103	50	47
64	128	None	4	8	8	0.25	64	None	2	2	None	0.0001	0.695516	0.36143	0.746032	0.249825	0.235551	0.501197	0.693757	0.505504	0.693116	50	39
64	64	None	8	4	8	0.1	64	128	2	3	None	0.0001	0.697489	0.323281	0.968254	0.0354386	0.103667	0.501019	0.693208	0.506138	0.693117	50	48
128	128	64	8	4	8	0.25	64	128	3	3	None	0.0001	0.685393	0.879924	0	1	0.901387	0.498372	0.693285	0.494829	0.693256	50	20
128	None	None	8	8	4	0.1	64	64	1	3	None	0.0001	0.694631	0.398769	0.704762	0.335088	0.323018	0.501937	0.693171	0.511748	0.693039	50	48
64	64	128	4	8	4	0.25	128	64	3	3	None	0.0001	0.697295	0.324344	0.936508	0.037193	0.106304	0.499301	0.693566	0.489975	0.693321	50	49
128	128	None	8	4	8	0.25	64	128	2	3	None	0.0001	0.68811	0.87073	0.0031746	0.998596	0.896022	0.497364	0.693351	0.49897	0.693216	50	41
64	128	None	8	8	8	0.25	64	64	2	3	None	0.0001	0.686959	0.874285	0	0.998596	0.901255	0.498979	0.693425	0.49557	0.69327	50	42
64	None	None	4	8	8	0.25	64	64	1	3	None	0.0001	0.699976	0.327291	0.895238	0.112982	0.131512	0.500629	0.693629	0.497223	0.693315	50	47
64	64	128	4	8	4	0.25	64	64	3	3	None	0.0001	0.695639	0.33344	0.939683	0.0624561	0.118139	0.500613	0.693397	0.505179	0.693071	50	47
64	128	None	4	4	8	0.1	128	128	2	3	None	0.0001	0.690937	0.803352	0.0539683	0.918947	0.877323	0.501448	0.693152	0.49639	0.693176	50	45
64	128	128	4	8	4	0.25	128	None	3	2	None	0.0001	0.697599	0.323562	0.939683	0.0424561	0.104872	0.498617	0.69366	0.498009	0.693197	50	23
64	64	None	4	8	8	0.1	128	64	2	3	None	0.0001	0.703977	0.320458	0.996825	0	0.0959793	0.503471	0.693175	0.502325	0.693141	50	50
128	None	None	8	4	8	0.1	128	None	1	2	None	0.0001	0.695679	0.404644	0.580952	0.370526	0.351181	0.501898	0.693259	0.504246	0.693158	50	48
64	None	None	4	8	8	0.1	64	128	1	3	None	0.0001	0.69636	0.34944	0.777778	0.221404	0.205833	0.502322	0.693173	0.510062	0.69304	50	34
64	64	None	8	4	4	0.25	128	128	2	3	None	0.0001	0.692688	0.557862	0.415873	0.58386	0.595744	0.499117	0.69345	0.499266	0.693163	50	45
64	None	None	4	8	4	0.25	64	None	1	2	None	0.0001	0.702296	0.330799	0.857143	0.133333	0.14709	0.507614	0.693241	0.513044	0.692865	50	45
64	64	None	8	4	4	0.25	128	None	2	2	None	0.0001	0.693647	0.46243	0.546032	0.438596	0.433702	0.499564	0.693511	0.49582	0.69323	50	47
64	128	128	8	4	8	0.1	128	128	3	3	None	0.0001	0.697018	0.322062	0.996825	0.0140351	0.101411	0.49986	0.693184	0.505463	0.693114	50	47
64	128	64	4	4	8	0.25	128	None	3	2	None	0.0001	0.693442	0.476289	0.580952	0.466316	0.462538	0.499859	0.693498	0.506077	0.693106	50	45
128	128	64	8	4	4	0.25	64	64	3	3	None	0.0001	0.691958	0.699443	0.203175	0.781754	0.7958	0.502273	0.693207	0.499112	0.693184	50	50
128	None	None	4	4	4	0.25	128	None	1	2	None	0.0001	0.692843	0.521332	0.473016	0.515088	0.524668	0.507708	0.693184	0.512952	0.692968	50	39
64	128	None	8	8	4	0.1	128	None	2	2	None	0.0001	0.707425	0.320796	0.996825	0.00175439	0.0992801	0.502682	0.693256	0.499931	0.693176	50	42
64	64	128	8	4	4	0.25	128	64	3	3	None	0.0001	0.695932	0.338175	0.860317	0.149825	0.154509	0.499719	0.693365	0.506254	0.693072	50	34
128	128	64	8	8	8	0.25	64	None	3	2	None	0.0001	0.697971	0.322427	0.961905	0.0266667	0.100368	0.501246	0.69364	0.506619	0.693099	50	39
64	None	None	4	8	4	0.1	128	None	1	2	None	0.0001	0.694378	0.46549	0.593651	0.454386	0.456544	0.506134	0.693331	0.50276	0.693248	50	44
128	64	128	8	8	8	0.1	128	128	3	3	None	0.0001	0.708919	0.321067	1	0	0.102051	0.501244	0.693232	0.502462	0.693102	50	46
128	None	None	4	8	4	0.25	128	64	1	3	None	0.0001	0.696621	0.341605	0.793651	0.178246	0.177237	0.501235	0.693327	0.501354	0.69314	50	33
64	128	None	4	4	8	0.1	64	128	2	3	None	0.0001	0.691378	0.750915	0.152381	0.871228	0.84856	0.498055	0.693198	0.500419	0.693176	50	49
64	64	128	8	8	8	0.25	128	64	3	3	None	0.0001	0.716398	0.321495	1	0	0.102998	0.500925	0.693594	0.510583	0.693007	50	49
128	64	128	4	4	8	0.1	64	None	3	2	None	0.0001	0.693338	0.483194	0.514286	0.47614	0.469101	0.498185	0.693237	0.495777	0.693198	50	31
64	64	None	8	4	4	0.1	128	128	2	3	None	0.0001	0.695642	0.343446	0.819048	0.165614	0.166691	0.502372	0.693177	0.506877	0.693111	50	46
128	64	128	8	8	8	0.25	128	None	3	2	None	0.0001	0.69448	0.388034	0.688889	0.298246	0.285177	0.502855	0.693572	0.502861	0.693143	50	47
64	128	None	4	8	4	0.25	128	64	2	3	None	0.0001	0.696262	0.324193	0.971429	0.0312281	0.098627	0.501161	0.693346	0.507536	0.693096	50	48
64	None	None	8	4	8	0.1	128	None	1	2	None	0.0001	0.695172	0.446674	0.568254	0.442807	0.427099	0.502064	0.693561	0.507836	0.693107	50	45
128	None	None	8	8	4	0.1	64	None	1	2	None	0.0001	0.69822	0.355077	0.720635	0.260702	0.233683	0.512281	0.692938	0.5133	0.692898	50	47
128	128	64	4	4	4	0.25	128	128	3	3	None	0.0001	0.687742	0.880453	0.0031746	0.994386	0.904308	0.502327	0.693201	0.496472	0.693181	50	47
64	64	None	4	4	4	0.1	128	128	2	3	None	0.0001	0.694876	0.36245	0.777778	0.214737	0.207405	0.501928	0.693197	0.506277	0.693121	50	49
64	64	128	8	8	4	0.1	64	64	3	3	None	0.0001	0.696114	0.327558	0.942857	0.0642105	0.112055	0.498228	0.693219	0.502126	0.693123	50	28
128	64	64	4	8	4	0.1	64	128	3	3	None	0.0001	0.702229	0.320527	1	0	0.0964988	0.502146	0.693188	0.509446	0.693048	50	50
128	None	None	8	4	4	0.1	64	128	1	3	None	0.0001	0.695635	0.386818	0.685714	0.332281	0.313357	0.508754	0.693031	0.510015	0.693015	50	48
64	64	None	8	4	8	0.25	64	None	2	2	None	0.0001	0.694994	0.383875	0.685714	0.307018	0.292354	0.500036	0.693491	0.511525	0.693072	50	47
128	64	64	4	4	8	0.25	64	128	3	3	None	0.0001	0.694351	0.383669	0.780952	0.221053	0.207276	0.499305	0.693225	0.50785	0.693129	50	43
128	128	None	8	4	8	0.1	64	64	2	3	None	0.0001	0.69355	0.460758	0.580952	0.433333	0.432512	0.50136	0.69318	0.504969	0.69314	50	47
128	128	128	4	8	4	0.1	128	64	3	3	None	0.0001	0.69652	0.326219	0.952381	0.045614	0.105475	0.501513	0.693186	0.504408	0.693103	50	35
64	64	128	4	8	4	0.1	64	128	3	3	None	0.0001	0.688039	0.871533	0.0031746	0.994737	0.898234	0.49981	0.69324	0.498912	0.693216	50	48
64	None	None	8	8	8	0.25	128	128	1	3	None	0.0001	0.697634	0.348498	0.707937	0.223509	0.206329	0.503115	0.69335	0.502388	0.693206	50	42
128	None	None	8	8	4	0.25	128	None	1	2	None	0.0001	0.697644	0.362674	0.692063	0.267018	0.251323	0.508517	0.693175	0.516438	0.692869	50	46
64	128	None	4	4	4	0.25	128	128	2	3	None	0.0001	0.693008	0.517842	0.415873	0.54	0.542523	0.499721	0.693255	0.495988	0.693185	50	42
128	64	None	8	4	8	0.1	128	64	2	3	None	0.0001	0.715351	0.320512	1	0	0.100672	0.500553	0.693271	0.504753	0.693085	50	50
64	64	None	4	4	8	0.1	128	None	2	2	None	0.0001	0.706077	0.320574	0.990476	0.00631579	0.0979361	0.501256	0.693302	0.498421	0.693232	50	36
128	128	128	4	8	4	0.25	128	None	3	2	None	0.0001	0.698028	0.322876	0.95873	0.0301754	0.101901	0.502092	0.693502	0.504594	0.693122	50	35
64	64	None	4	4	8	0.25	128	None	2	2	None	0.0001	0.68691	0.85454	0.0793651	0.927368	0.882445	0.497704	0.693947	0.495397	0.69327	50	47
128	None	None	8	8	4	0.25	128	128	1	3	None	0.0001	0.70072	0.319651	0.95873	0.0319298	0.0950787	0.502168	0.693232	0.50815	0.693052	50	44
128	64	None	4	8	4	0.25	64	64	2	3	None	0.0001	0.692154	0.658657	0.215873	0.717895	0.728614	0.500044	0.693313	0.495304	0.693231	50	46
128	64	128	4	8	4	0.1	128	None	3	2	None	0.0001	0.696174	0.333284	0.879365	0.101053	0.133494	0.502301	0.693206	0.501878	0.693149	50	47
128	128	128	8	4	8	0.1	64	128	3	3	None	0.0001	0.690847	0.818267	0.0444444	0.949123	0.890585	0.496203	0.693201	0.497667	0.693154	50	8
128	None	None	8	8	8	0.25	128	64	1	3	None	0.0001	0.696756	0.340919	0.784127	0.183509	0.178468	0.500274	0.693347	0.507662	0.693101	50	48
64	None	None	8	8	8	0.1	128	64	1	3	None	0.0001	0.695525	0.397397	0.663492	0.345614	0.332435	0.501695	0.693341	0.509887	0.693119	50	39
128	128	64	4	8	4	0.25	64	None	3	2	None	0.0001	0.693678	0.452383	0.603175	0.421404	0.422785	0.500507	0.693668	0.505931	0.693097	50	45
64	None	None	4	8	4	0.25	64	64	1	3	None	0.0001	0.703291	0.322282	0.968254	0.0375439	0.106373	0.504982	0.693166	0.507586	0.693026	50	37
128	None	None	8	4	8	0.25	64	None	1	2	None	0.0001	0.69564	0.406689	0.622222	0.382807	0.358346	0.509789	0.693097	0.51067	0.693007	50	50
128	64	64	8	4	8	0.25	128	128	3	3	None	0.0001	0.688824	0.882371	0	0.998596	0.905629	0.499275	0.693269	0.495158	0.693212	50	49
128	64	None	4	4	4	0.1	128	64	2	3	None	0.0001	0.698716	0.320635	0.984127	0.0164912	0.0980624	0.501798	0.693184	0.500908	0.693123	50	35
64	None	None	4	8	4	0.25	128	64	1	3	None	0.0001	0.698979	0.337949	0.850794	0.163509	0.17353	0.502534	0.693335	0.508859	0.693023	50	49
128	64	None	8	4	4	0.25	64	64	2	3	None	0.0001	0.692993	0.528809	0.498413	0.520351	0.531703	0.500571	0.693255	0.506858	0.69313	50	49
128	None	None	8	4	4	0.1	128	128	1	3	None	0.0001	0.698726	0.3296	0.838095	0.13193	0.140672	0.507318	0.693055	0.506287	0.693058	50	45
64	64	64	4	4	8	0.1	128	128	3	3	None	0.0001	0.693279	0.483055	0.520635	0.473684	0.469349	0.498388	0.69321	0.494374	0.693165	50	41
128	128	128	8	4	4	0.1	64	64	3	3	None	0.0001	0.700453	0.321624	1	0.00140351	0.100632	0.501109	0.693178	0.504033	0.693088	50	49
128	None	None	4	8	8	0.25	64	128	1	3	None	0.0001	0.695256	0.365373	0.793651	0.254386	0.244797	0.50217	0.693237	0.509255	0.693062	50	41
64	None	None	8	8	8	0.25	64	128	1	3	None	0.0001	0.696446	0.368533	0.780952	0.28	0.270028	0.503108	0.693282	0.499444	0.693175	50	50
128	None	None	8	4	4	0.25	64	None	1	2	None	0.0001	0.69514	0.401373	0.688889	0.352982	0.342736	0.505498	0.693241	0.510661	0.693023	50	45
128	64	None	8	4	8	0.25	128	128	2	3	None	0.0001	0.691076	0.782311	0.142857	0.871228	0.861156	0.49984	0.693323	0.497978	0.69319	50	43
64	128	64	8	8	4	0.25	128	None	3	2	None	0.0001	0.699287	0.322512	0.987302	0.0168421	0.105167	0.501184	0.693553	0.509035	0.693052	50	47
128	128	128	8	8	8	0.1	128	128	3	3	None	0.0001	0.691367	0.752725	0.146032	0.866667	0.852475	0.499991	0.693191	0.502173	0.693123	50	48
128	None	None	8	4	4	0.25	128	None	1	2	None	0.0001	0.697159	0.358404	0.730159	0.248421	0.237252	0.504969	0.693236	0.516071	0.6929	50	49
64	128	128	8	8	4	0.1	64	None	3	2	None	0.0001	0.694465	0.392817	0.647619	0.318246	0.305622	0.502165	0.693229	0.499463	0.693175	50	36
128	64	64	8	4	8	0.25	128	64	3	3	None	0.0001	0.69586	0.334764	0.88254	0.111228	0.13501	0.500918	0.693312	0.507512	0.693078	50	19
128	128	64	4	8	4	0.1	128	128	3	3	None	0.0001	0.69601	0.330381	0.939683	0.0582456	0.11251	0.50095	0.693204	0.50016	0.693139	50	45
128	None	None	8	4	8	0.25	128	None	1	2	None	0.0001	0.694454	0.447751	0.565079	0.430175	0.422776	0.505326	0.693313	0.503242	0.693154	50	50
64	128	64	4	8	4	0.25	64	None	3	2	None	0.0001	0.69398	0.454203	0.587302	0.422105	0.420199	0.498008	0.69354	0.490182	0.693359	50	21
128	64	None	8	4	8	0.1	128	None	2	2	None	0.0001	0.695106	0.376505	0.726984	0.291228	0.276291	0.499394	0.693285	0.505904	0.693112	50	49
64	None	None	4	8	8	0.25	64	128	1	3	None	0.0001	0.698574	0.326625	0.904762	0.0807018	0.124501	0.503042	0.69328	0.501047	0.69313	50	31
128	None	None	8	8	4	0.1	128	64	1	3	None	0.0001	0.698353	0.324701	0.933333	0.0673684	0.112955	0.511976	0.693014	0.515063	0.692984	50	50
64	None	None	8	8	8	0.25	64	None	1	2	None	0.0001	0.700467	0.347171	0.771429	0.221754	0.210945	0.506917	0.693346	0.504822	0.69311	50	50
128	64	64	8	4	8	0.25	64	64	3	3	None	0.0001	0.692821	0.542578	0.428571	0.561754	0.565798	0.499991	0.693309	0.501481	0.69313	50	48
128	64	128	8	4	8	0.1	64	128	3	3	None	0.0001	0.69168	0.721802	0.196825	0.794386	0.802973	0.501404	0.69321	0.499785	0.693197	50	50
64	None	None	8	8	8	0.25	128	64	1	3	None	0.0001	0.701895	0.335985	0.847619	0.170175	0.169617	0.500391	0.69363	0.492074	0.693609	50	40
64	64	None	8	8	4	0.1	128	64	2	3	None	0.0001	0.694021	0.410644	0.68254	0.350175	0.337702	0.499216	0.69326	0.516462	0.693052	50	46
64	None	None	8	8	4	0.1	64	64	1	3	None	0.0001	0.6996	0.324878	0.91746	0.085614	0.118543	0.504519	0.693154	0.505975	0.693072	50	48
128	None	None	8	8	4	0.1	128	128	1	3	None	0.0001	0.697938	0.331233	0.88254	0.120351	0.143304	0.512621	0.692977	0.515576	0.692906	50	47
64	None	None	8	4	4	0.25	64	64	1	3	None	0.0001	0.694935	0.393721	0.692063	0.331228	0.316719	0.501223	0.693356	0.509734	0.693098	50	49
128	64	64	4	4	8	0.25	128	128	3	3	None	0.0001	0.694803	0.374025	0.755556	0.271228	0.250393	0.501026	0.693279	0.509028	0.693072	50	43
128	128	128	8	8	4	0.25	64	128	3	3	None	0.0001	0.697357	0.320426	0.990476	0.0122807	0.0967415	0.498917	0.693276	0.498057	0.693185	50	48
128	None	None	4	8	8	0.25	128	128	1	3	None	0.0001	0.701813	0.321457	0.971429	0.0301754	0.103064	0.500633	0.693327	0.508344	0.693053	50	32
128	None	None	8	8	4	0.25	64	None	1	2	None	0.0001	0.702228	0.32353	0.946032	0.0557895	0.112693	0.511045	0.69296	0.51481	0.692838	50	48
64	128	None	8	4	8	0.1	128	128	2	3	None	0.0001	0.695182	0.342351	0.907937	0.0947368	0.125372	0.50372	0.693141	0.507874	0.693111	50	42
128	64	64	4	4	8	0.1	64	64	3	3	None	0.0001	0.695895	0.331983	0.888889	0.0877193	0.121396	0.503115	0.693158	0.501535	0.693132	50	27
128	None	None	4	8	8	0.1	128	None	1	2	None	0.0001	0.696618	0.35572	0.803175	0.237544	0.230187	0.508015	0.693136	0.52029	0.692854	50	41
128	None	None	8	8	4	0.25	128	64	1	3	None	0.0001	0.691936	0.623294	0.387302	0.631228	0.642482	0.501839	0.693265	0.507548	0.693083	50	47
128	128	None	8	4	8	0.1	128	None	2	2	None	0.0001	0.695759	0.341503	0.863492	0.146667	0.155541	0.501608	0.693198	0.497794	0.693172	50	31
128	128	None	8	4	8	0.1	64	None	2	2	None	0.0001	0.694226	0.413014	0.603175	0.363509	0.350651	0.499462	0.693238	0.499896	0.693179	50	36
128	None	None	8	8	8	0.1	128	128	1	3	None	0.0001	0.69448	0.41484	0.666667	0.381754	0.36954	0.502116	0.693197	0.504369	0.69311	50	47
128	None	None	8	4	4	0.25	64	64	1	3	None	0.0001	0.695306	0.373924	0.698413	0.298947	0.279222	0.503501	0.6932	0.50462	0.693128	50	45
64	None	None	4	8	8	0.25	128	64	1	3	None	0.0001	0.693586	0.482305	0.514286	0.485614	0.479894	0.50251	0.693447	0.513226	0.692986	50	42
128	128	128	8	4	4	0.1	64	None	3	2	None	0.0001	0.693429	0.471098	0.546032	0.465263	0.45582	0.500236	0.693223	0.500432	0.693144	50	39
128	None	None	8	8	8	0.25	128	128	1	3	None	0.0001	0.693082	0.509045	0.501587	0.515439	0.512925	0.500973	0.693325	0.50743	0.693107	50	37
128	None	None	8	4	8	0.25	64	128	1	3	None	0.0001	0.701552	0.322352	0.946032	0.0501754	0.105647	0.497002	0.693372	0.498959	0.693207	50	46
128	64	None	4	4	4	0.1	64	64	2	3	None	0.0001	0.693682	0.437473	0.580952	0.385263	0.359463	0.500176	0.693221	0.498904	0.693164	50	48
64	None	None	8	4	8	0.25	64	128	1	3	None	0.0001	0.693551	0.478581	0.507937	0.486667	0.475678	0.499864	0.693339	0.502395	0.69316	50	45
64	64	64	4	4	8	0.25	64	64	3	3	None	0.0001	0.68142	0.877871	0	1	0.896147	0.500397	0.693589	0.494147	0.693311	50	50
64	None	None	4	8	4	0.1	128	64	1	3	None	0.0001	0.698932	0.338653	0.784127	0.198947	0.180257	0.504954	0.693172	0.507644	0.693039	50	46
128	128	128	4	4	8	0.1	128	None	3	2	None	0.0001	0.689941	0.850224	0.0571429	0.959298	0.892755	0.500818	0.693204	0.501629	0.693178	50	47
128	128	64	8	8	4	0.1	128	None	3	2	None	0.0001	0.695574	0.343951	0.834921	0.145263	0.159922	0.50188	0.693182	0.503191	0.693123	50	45

## Sheet: S7 Table
S7 Table: Results of training 1,356 CNN models on all genotypes spiked upstream and downstream regions to predict up DEGs vs no DEGs. The hyperparameter values of each model, as well as the training and test results are provided.
conv1_filters	conv2_filters	conv3_filters	conv_width	pool_width	pool_stride	dropout	dense1_units	dense2_units	conv_layers	dense_layers	shuffle	learning_rate	loss	accuracy	cluster0	cluster1	auc_test	auc_model	loss_model	auc_val_model	loss_val_model	epochs	best_epoch
64	None	None	4	8	4	0.25	64	128	1	3	None	0.0001	0.713439	0.321189	1	0.000350877	0.0995655	0.502827	0.693339	0.499831	0.693269	50	44
64	64	None	4	8	4	0.25	128	64	2	3	None	0.0001	0.694248	0.38768	0.739683	0.284561	0.272237	0.502254	0.693425	0.503777	0.69312	50	50
64	None	None	8	8	4	0.25	64	128	1	3	None	0.0001	0.700676	0.327749	0.88254	0.110526	0.133559	0.503613	0.693249	0.503048	0.693189	50	49
128	128	128	4	4	8	0.1	64	128	3	3	None	0.0001	0.694902	0.355698	0.942857	0.0561404	0.112123	0.502204	0.693135	0.502215	0.693146	50	9
64	None	None	4	8	8	0.25	128	128	1	3	None	0.0001	0.70021	0.329728	0.873016	0.130175	0.140283	0.503086	0.6933	0.508791	0.693075	50	47
128	128	None	4	8	4	0.25	64	128	2	3	None	0.0001	0.693958	0.409033	0.720635	0.28807	0.279851	0.501844	0.693236	0.50041	0.693146	50	28
128	128	64	4	8	8	0.25	128	None	3	2	None	0.0001	0.692659	0.563139	0.425397	0.575789	0.590344	0.498507	0.693769	0.504063	0.693128	50	47
64	None	None	4	8	8	0.1	64	64	1	3	None	0.0001	0.697057	0.36839	0.695238	0.281053	0.267688	0.503611	0.693258	0.507873	0.693062	50	49
64	128	64	8	8	8	0.1	64	64	3	3	None	0.0001	0.695007	0.35068	0.879365	0.110877	0.13933	0.501595	0.693179	0.50507	0.693109	50	40
64	128	None	8	8	8	0.1	128	128	2	3	None	0.0001	0.696681	0.325453	0.965079	0.0589474	0.110013	0.499115	0.693281	0.504648	0.693089	50	48
64	None	None	8	4	8	0.25	64	64	1	3	None	0.0001	0.697142	0.371208	0.660317	0.285263	0.270352	0.503262	0.693333	0.512021	0.692957	50	41
128	128	64	8	8	4	0.25	64	64	3	3	None	0.0001	0.694104	0.400978	0.720635	0.280702	0.26773	0.502935	0.693219	0.502829	0.693133	50	50
64	128	128	4	4	8	0.25	128	None	3	2	None	0.0001	0.667215	0.878659	0	1	0.902267	0.499508	0.693512	0.496543	0.693203	50	40
64	128	64	4	4	8	0.25	64	64	3	3	None	0.0001	0.708586	0.320641	1	0	0.0972515	0.50092	0.693298	0.503469	0.693117	50	30
64	None	None	4	8	4	0.1	64	128	1	3	None	0.0001	0.694131	0.435783	0.596825	0.418246	0.404112	0.500789	0.693262	0.506205	0.693115	50	45
128	64	128	4	8	8	0.25	64	None	3	2	None	0.0001	0.692119	0.61334	0.387302	0.612982	0.631692	0.500107	0.693829	0.504563	0.693097	50	42
64	64	128	4	4	4	0.1	64	None	3	2	None	0.0001	0.69735	0.327067	0.901587	0.0852632	0.120846	0.504148	0.693147	0.508825	0.693062	50	47
64	None	None	4	8	4	0.1	128	128	1	3	None	0.0001	0.696142	0.37559	0.679365	0.30386	0.283032	0.506276	0.693136	0.51421	0.693003	50	44
64	64	None	4	4	8	0.25	128	128	2	3	None	0.0001	0.697303	0.325187	0.971429	0.0452632	0.110774	0.500639	0.693334	0.502195	0.693158	50	35
64	64	128	4	8	8	0.1	128	64	3	3	None	0.0001	0.679739	0.871554	0	1	0.900236	0.497864	0.693327	0.500838	0.69316	50	46
64	None	None	8	8	8	0.1	128	None	1	2	None	0.0001	0.695635	0.416412	0.647619	0.378947	0.373472	0.504961	0.69331	0.507249	0.693108	50	46
128	64	None	4	8	4	0.25	128	128	2	3	None	0.0001	0.694901	0.360275	0.784127	0.224912	0.209369	0.500721	0.693362	0.516056	0.693041	50	45
128	64	64	8	4	8	0.25	128	None	3	2	None	0.0001	0.688404	0.859244	0.0634921	0.941754	0.892	0.499881	0.693562	0.499112	0.693211	50	30
64	64	64	4	8	8	0.1	128	128	3	3	None	0.0001	0.698122	0.321212	0.984127	0.00631579	0.101119	0.501075	0.693231	0.498461	0.693173	50	49
64	None	None	8	8	8	0.1	64	64	1	3	None	0.0001	0.693757	0.478261	0.450794	0.480702	0.471221	0.503796	0.693232	0.507282	0.693057	50	32
64	64	128	4	4	4	0.1	128	64	3	3	None	0.0001	0.697528	0.329101	0.892063	0.109474	0.131622	0.503775	0.693183	0.500668	0.693175	50	49
128	128	128	4	4	8	0.25	128	128	3	3	None	0.0001	0.694863	0.356281	0.822222	0.149123	0.155205	0.499876	0.693259	0.498138	0.693178	50	30
64	64	64	4	8	8	0.1	128	64	3	3	None	0.0001	0.712226	0.321604	1	0	0.104114	0.501493	0.693262	0.501577	0.693181	50	47
64	128	128	4	8	4	0.1	64	64	3	3	None	0.0001	0.695124	0.355798	0.834921	0.182807	0.191618	0.499166	0.693214	0.496888	0.693193	50	44
64	128	None	4	4	8	0.25	128	None	2	2	None	0.0001	0.69235	0.580348	0.419048	0.592281	0.605824	0.501507	0.69342	0.505496	0.693112	50	36
128	None	None	4	8	8	0.25	128	64	1	3	None	0.0001	0.716841	0.320974	1	0	0.0985809	0.499714	0.693341	0.500535	0.69323	50	45
64	None	None	4	8	8	0.1	64	None	1	2	None	0.0001	0.693769	0.47682	0.555556	0.475789	0.471757	0.502988	0.693367	0.504557	0.693148	50	45
128	128	128	4	8	4	0.25	64	64	3	3	None	0.0001	0.695182	0.347296	0.87619	0.140702	0.15322	0.502346	0.69328	0.506182	0.693096	50	50
128	64	128	4	8	8	0.1	128	64	3	3	None	0.0001	0.698518	0.321595	0.977778	0.0154386	0.102561	0.500155	0.693222	0.494726	0.693221	50	28
64	None	None	4	8	8	0.25	128	None	1	2	None	0.0001	0.696915	0.383749	0.634921	0.338947	0.313299	0.500204	0.694275	0.511909	0.692979	50	49
128	128	64	8	4	4	0.1	128	128	3	3	None	0.0001	0.693841	0.423224	0.6	0.365614	0.350306	0.499681	0.69318	0.504743	0.693098	50	49
64	64	64	4	8	8	0.25	128	128	3	3	None	0.0001	0.692191	0.638034	0.333333	0.668772	0.681274	0.502232	0.693536	0.505571	0.693117	50	44
128	128	64	8	8	8	0.25	64	128	3	3	None	0.0001	0.69622	0.322688	0.990476	0.00596491	0.0979851	0.499935	0.693227	0.503383	0.693114	50	43
64	128	128	4	4	8	0.25	128	128	3	3	None	0.0001	0.702989	0.320458	1	0	0.0985362	0.502748	0.693229	0.503343	0.69315	50	33
128	64	None	8	4	8	0.25	128	None	2	2	None	0.0001	0.696943	0.330997	0.898413	0.112982	0.13517	0.502145	0.693404	0.50121	0.693213	50	46
128	None	None	4	8	8	0.1	128	128	1	3	None	0.0001	0.694749	0.40311	0.685714	0.350877	0.344364	0.508254	0.693094	0.517997	0.692958	50	49
64	None	None	8	4	4	0.25	128	64	1	3	None	0.0001	0.694985	0.41801	0.593651	0.382105	0.37236	0.500395	0.693425	0.501309	0.693216	50	46
64	64	64	8	8	8	0.1	64	128	3	3	None	0.0001	0.678852	0.876667	0	1	0.89821	0.499375	0.693389	0.495349	0.693355	50	48
64	64	64	8	4	4	0.1	128	None	3	2	None	0.0001	0.698307	0.332385	0.885714	0.125614	0.1476	0.501291	0.693278	0.503643	0.693145	50	34
128	128	64	4	8	8	0.25	64	64	3	3	None	0.0001	0.694131	0.39905	0.809524	0.239298	0.232343	0.499781	0.693348	0.501031	0.693154	50	43
128	128	None	4	4	4	0.1	128	128	2	3	None	0.0001	0.696377	0.323897	0.968254	0.0224561	0.101	0.50156	0.693156	0.501781	0.693137	50	28
64	None	None	8	8	8	0.1	64	None	1	2	None	0.0001	0.694581	0.460887	0.549206	0.458246	0.451304	0.503547	0.693482	0.5047	0.693223	50	49
64	64	128	4	8	8	0.1	64	128	3	3	None	0.0001	0.688804	0.871112	0.0380952	0.969825	0.89834	0.500828	0.693243	0.498617	0.693195	50	38
64	None	None	8	4	8	0.1	64	64	1	3	None	0.0001	0.696241	0.391419	0.730159	0.321404	0.317809	0.503103	0.69324	0.502668	0.693178	50	45
64	128	64	8	8	8	0.25	64	128	3	3	None	0.0001	0.691473	0.731649	0.206349	0.792982	0.800028	0.501345	0.693252	0.498053	0.693173	50	37
128	128	None	4	4	8	0.25	128	64	2	3	None	0.0001	0.706417	0.319539	1	0	0.0959762	0.501524	0.693311	0.503556	0.693153	50	46
128	64	None	8	8	8	0.1	64	64	2	3	None	0.0001	0.695252	0.345732	0.857143	0.125263	0.140827	0.503172	0.693143	0.508668	0.693091	50	30
64	None	None	4	8	8	0.1	128	128	1	3	None	0.0001	0.703098	0.331222	0.834921	0.141053	0.151869	0.498081	0.693441	0.496473	0.693311	50	48
64	64	None	8	8	8	0.25	64	64	2	3	None	0.0001	0.698702	0.320427	0.996825	0.00280702	0.0983624	0.501021	0.693477	0.499273	0.693192	50	49
128	64	128	8	4	8	0.1	128	128	3	3	None	0.0001	0.693227	0.489228	0.514286	0.477544	0.48018	0.500939	0.693173	0.494811	0.693199	50	50
128	None	None	4	4	8	0.25	64	64	1	3	None	0.0001	0.694421	0.417628	0.653968	0.379298	0.367395	0.503949	0.693178	0.510845	0.693029	50	32
128	64	None	4	8	4	0.1	128	128	2	3	None	0.0001	0.706283	0.321217	1	0	0.102856	0.499192	0.693262	0.496321	0.693184	50	42
128	64	128	4	8	8	0.25	128	64	3	3	None	0.0001	0.700368	0.320845	1	0.00105263	0.0993504	0.501669	0.69333	0.497413	0.693191	50	48
128	64	64	8	4	4	0.1	128	64	3	3	None	0.0001	0.691109	0.763748	0.165079	0.805965	0.815129	0.501163	0.693186	0.50105	0.693157	50	41
64	None	None	8	8	4	0.1	64	128	1	3	None	0.0001	0.692409	0.555813	0.431746	0.570175	0.579344	0.504105	0.693195	0.507522	0.693094	50	35
64	128	128	8	8	8	0.1	128	128	3	3	None	0.0001	0.69501	0.356479	0.796825	0.172632	0.170371	0.503893	0.693175	0.501194	0.693157	50	50
64	128	128	4	8	8	0.25	64	None	3	2	None	0.0001	0.701107	0.321837	1	0.00105263	0.0998663	0.501925	0.693372	0.502973	0.693134	50	45
128	128	128	8	8	8	0.25	64	None	3	2	None	0.0001	0.697954	0.324344	0.961905	0.0445614	0.111395	0.502588	0.69349	0.504325	0.693126	50	36
128	None	None	4	4	8	0.25	128	None	1	2	None	0.0001	0.696899	0.375582	0.701587	0.303158	0.290161	0.503349	0.693363	0.508072	0.693024	50	30
128	128	128	4	8	8	0.1	64	None	3	2	None	0.0001	0.691854	0.69881	0.209524	0.769474	0.777614	0.498986	0.693219	0.500001	0.69314	50	45
128	64	64	4	8	4	0.1	64	64	3	3	None	0.0001	0.694487	0.380549	0.749206	0.231579	0.233393	0.503485	0.69314	0.505869	0.693093	50	34
64	64	64	8	4	4	0.1	128	64	3	3	None	0.0001	0.698676	0.32294	0.949206	0.0470175	0.104556	0.498994	0.693275	0.499058	0.693182	50	48
64	128	None	8	4	8	0.25	128	128	2	3	None	0.0001	0.698366	0.32047	0.993651	0.00807018	0.094486	0.499699	0.693289	0.498631	0.693148	50	46
128	None	None	4	4	8	0.25	64	128	1	3	None	0.0001	0.697895	0.327297	0.911111	0.0870175	0.123526	0.50096	0.693225	0.501147	0.693151	50	36
128	64	64	4	8	8	0.1	64	64	3	3	None	0.0001	0.685942	0.872387	0.0031746	0.997895	0.901986	0.498222	0.693289	0.495837	0.693227	50	47
64	64	64	8	4	8	0.25	128	None	3	2	None	0.0001	0.695807	0.351107	0.777778	0.225263	0.207276	0.49989	0.693588	0.50407	0.693125	50	39
64	None	None	8	4	4	0.25	64	128	1	3	None	0.0001	0.690818	0.717446	0.260317	0.730526	0.746951	0.501452	0.693245	0.495879	0.693243	50	50
128	64	None	4	4	8	0.25	64	128	2	3	None	0.0001	0.700076	0.320823	1	0	0.0957009	0.501141	0.693264	0.500962	0.693149	50	40
128	64	64	4	4	8	0.25	128	None	3	2	None	0.0001	0.699045	0.322642	0.987302	0.0182456	0.106946	0.50067	0.69336	0.503149	0.693143	50	46
128	64	128	4	8	8	0.1	64	128	3	3	None	0.0001	0.677044	0.87043	0	1	0.897833	0.499139	0.693342	0.501445	0.693193	50	47
64	64	64	8	8	4	0.1	128	None	3	2	None	0.0001	0.695686	0.362093	0.733333	0.259649	0.243049	0.499684	0.69349	0.503394	0.69313	50	48
128	None	None	4	4	4	0.25	128	64	1	3	None	0.0001	0.697303	0.341408	0.844444	0.189474	0.183691	0.509734	0.693056	0.513236	0.693012	50	50
128	64	128	4	4	4	0.1	128	128	3	3	None	0.0001	0.69116	0.773686	0.0857143	0.871228	0.849228	0.500641	0.693193	0.50198	0.693131	50	38
128	128	128	8	8	4	0.25	64	None	3	2	None	0.0001	0.694495	0.391334	0.650794	0.312982	0.29778	0.499879	0.693494	0.500679	0.69315	50	30
64	128	128	4	8	8	0.1	128	64	3	3	None	0.0001	0.690999	0.766842	0.203175	0.835088	0.828706	0.49772	0.69332	0.499797	0.693203	50	47
128	None	None	4	8	8	0.1	64	None	1	2	None	0.0001	0.694141	0.449661	0.574603	0.431228	0.430536	0.503682	0.693234	0.514913	0.692944	50	46
64	128	None	8	4	8	0.25	64	128	2	3	None	0.0001	0.686764	0.883306	0	0.999649	0.904137	0.496688	0.693322	0.491135	0.693272	50	32
64	128	64	4	8	8	0.25	128	128	3	3	None	0.0001	0.694654	0.36782	0.838095	0.187719	0.194283	0.502393	0.693457	0.50406	0.693142	50	50
64	None	None	4	4	8	0.1	128	None	1	2	None	0.0001	0.694482	0.461832	0.577778	0.459649	0.452453	0.50781	0.693164	0.512439	0.692958	50	46
128	128	128	8	8	4	0.1	64	64	3	3	None	0.0001	0.692547	0.5873	0.320635	0.680702	0.688961	0.50261	0.693159	0.506039	0.693113	50	41
128	128	None	4	4	8	0.25	64	128	2	3	None	0.0001	0.696679	0.32175	0.996825	0.00280702	0.0980347	0.500187	0.693251	0.500078	0.693166	50	21
64	64	64	8	4	4	0.1	64	None	3	2	None	0.0001	0.696335	0.349809	0.796825	0.22386	0.209939	0.500567	0.693293	0.503712	0.693086	50	49
128	64	64	4	8	8	0.1	128	64	3	3	None	0.0001	0.692248	0.629098	0.295238	0.669123	0.680483	0.499019	0.693233	0.502176	0.693142	50	13
128	64	64	8	4	4	0.25	64	128	3	3	None	0.0001	0.68908	0.877511	0	0.997544	0.90289	0.497822	0.693343	0.493474	0.693194	50	45
128	None	None	8	4	8	0.1	128	64	1	3	None	0.0001	0.692814	0.531105	0.450794	0.532281	0.542889	0.505032	0.693153	0.500725	0.693186	50	45
64	64	128	4	4	8	0.1	128	128	3	3	None	0.0001	0.695042	0.351582	0.790476	0.197193	0.180283	0.501874	0.69316	0.504477	0.693134	50	18
64	None	None	8	4	8	0.25	128	64	1	3	None	0.0001	0.699148	0.345921	0.806349	0.207368	0.201979	0.505393	0.693279	0.51017	0.692971	50	50
128	64	64	8	8	4	0.1	64	128	3	3	None	0.0001	0.695931	0.327837	0.95873	0.0364912	0.108762	0.501999	0.693168	0.50311	0.693142	50	49
64	64	128	4	8	8	0.25	128	128	3	3	None	0.0001	0.692078	0.640645	0.390476	0.669123	0.687626	0.500302	0.693581	0.497535	0.693194	50	38
64	128	64	4	8	4	0.25	64	64	3	3	None	0.0001	0.691388	0.745059	0.15873	0.808421	0.810444	0.501713	0.693278	0.502833	0.69315	50	23
64	None	None	4	4	8	0.25	64	128	1	3	None	0.0001	0.694091	0.442272	0.590476	0.420351	0.415023	0.500575	0.693278	0.499766	0.693193	50	24
64	64	128	4	8	8	0.25	64	64	3	3	None	0.0001	0.687328	0.884374	0.00634921	0.993684	0.906156	0.501228	0.693481	0.503186	0.693181	50	43
64	128	64	8	8	4	0.25	64	128	3	3	None	0.0001	0.693382	0.470247	0.549206	0.441404	0.423442	0.500033	0.693259	0.501062	0.693155	50	44
64	None	None	8	4	8	0.25	128	128	1	3	None	0.0001	0.693372	0.48721	0.549206	0.475789	0.481232	0.504305	0.693226	0.511573	0.693026	50	45
128	64	None	4	4	8	0.1	128	128	2	3	None	0.0001	0.689308	0.868199	0.0190476	0.989123	0.901295	0.500269	0.693252	0.499324	0.693189	50	50
64	64	128	4	8	4	0.1	64	64	3	3	None	0.0001	0.693915	0.425223	0.584127	0.396491	0.376741	0.505255	0.693117	0.501472	0.693126	50	50
128	128	128	4	4	8	0.25	64	128	3	3	None	0.0001	0.697747	0.320782	1	0.00210526	0.0941069	0.501411	0.693227	0.508223	0.693093	50	44
64	None	None	4	4	8	0.25	128	None	1	2	None	0.0001	0.691943	0.558158	0.438095	0.563158	0.571355	0.501994	0.693591	0.503162	0.693211	50	48
64	64	None	8	8	4	0.25	128	None	2	2	None	0.0001	0.698252	0.32982	0.88254	0.124211	0.138608	0.499598	0.693838	0.502857	0.693168	50	32
64	None	None	4	8	4	0.25	128	128	1	3	None	0.0001	0.694552	0.417735	0.606349	0.385614	0.372851	0.500726	0.693374	0.506904	0.693113	50	48
128	64	64	4	8	8	0.1	128	None	3	2	None	0.0001	0.701119	0.323179	0.993651	0.00210526	0.106568	0.500455	0.693319	0.501389	0.693179	50	47
64	128	128	8	4	4	0.1	64	None	3	2	None	0.0001	0.694271	0.402665	0.663492	0.338947	0.327349	0.504653	0.693131	0.506511	0.693085	50	43
64	None	None	8	4	4	0.1	128	128	1	3	None	0.0001	0.693542	0.478278	0.485714	0.478947	0.472966	0.505001	0.693173	0.514223	0.692988	50	50
128	128	64	4	8	4	0.1	64	128	3	3	None	0.0001	0.691105	0.792242	0.0730159	0.911228	0.880881	0.500702	0.693191	0.507784	0.693111	50	48
64	128	64	4	8	8	0.1	64	None	3	2	None	0.0001	0.695842	0.340666	0.885714	0.146316	0.159918	0.501926	0.693238	0.50288	0.693123	50	49
64	None	None	4	4	4	0.1	64	None	1	2	None	0.0001	0.693478	0.494363	0.457143	0.501754	0.496662	0.505755	0.693168	0.518135	0.692715	50	48
64	64	64	8	4	4	0.25	128	128	3	3	None	0.0001	0.702086	0.31995	0.996825	0	0.0971473	0.500964	0.693398	0.505574	0.693079	50	41
64	64	128	4	8	8	0.25	64	128	3	3	None	0.0001	0.705235	0.319803	1	0.000701754	0.0972387	0.50145	0.693392	0.497285	0.693224	50	46
64	64	64	8	8	8	0.25	128	64	3	3	None	0.0001	0.692372	0.591421	0.384127	0.603158	0.614762	0.499445	0.693558	0.502297	0.693135	50	37
128	128	64	8	8	4	0.25	64	128	3	3	None	0.0001	0.693124	0.501437	0.530159	0.50807	0.509723	0.498604	0.693259	0.500105	0.693166	50	45
64	128	64	8	8	4	0.1	128	128	3	3	None	0.0001	0.695903	0.333658	0.936508	0.0863158	0.125531	0.501683	0.693177	0.500947	0.69314	50	50
128	None	None	4	4	8	0.1	64	None	1	2	None	0.0001	0.695933	0.401719	0.615873	0.354386	0.342573	0.50847	0.693072	0.507215	0.693069	50	48
64	128	128	4	8	8	0.1	128	None	3	2	None	0.0001	0.682836	0.874519	0	0.998947	0.899556	0.50019	0.693266	0.495956	0.693198	50	38
64	64	64	4	4	4	0.1	64	128	3	3	None	0.0001	0.696587	0.32656	0.926984	0.0687719	0.111729	0.497927	0.693219	0.497985	0.693182	50	40
64	None	None	8	8	8	0.1	64	128	1	3	None	0.0001	0.6929	0.525481	0.498413	0.520702	0.530527	0.501975	0.693233	0.503107	0.693146	50	29
64	128	None	4	8	4	0.25	128	None	2	2	None	0.0001	0.700206	0.319331	0.977778	0.00912281	0.0918213	0.50225	0.693593	0.50329	0.69315	50	47
64	64	64	8	4	8	0.1	64	None	3	2	None	0.0001	0.691879	0.653261	0.365079	0.667368	0.68736	0.504932	0.693171	0.503823	0.693136	50	50
64	128	64	4	4	8	0.25	128	128	3	3	None	0.0001	0.689271	0.867559	0.00634921	0.993684	0.896823	0.503094	0.693189	0.496155	0.693202	50	50
128	None	None	4	4	4	0.1	64	128	1	3	None	0.0001	0.697074	0.341405	0.825397	0.169825	0.175841	0.509605	0.693019	0.51243	0.692972	50	47
128	64	64	4	8	8	0.25	128	128	3	3	None	0.0001	0.700104	0.320413	1	0.00105263	0.0971822	0.502355	0.693352	0.496495	0.693199	50	46
64	64	64	4	8	8	0.25	64	None	3	2	None	0.0001	0.698045	0.323465	0.926984	0.0445614	0.10588	0.500568	0.69353	0.503891	0.693132	50	47
128	64	64	8	4	8	0.1	128	None	3	2	None	0.0001	0.69771	0.330355	0.866667	0.116842	0.136958	0.502408	0.693259	0.513095	0.693	50	46
128	128	64	4	8	8	0.1	128	None	3	2	None	0.0001	0.695263	0.347387	0.844444	0.161404	0.165062	0.500258	0.693241	0.495511	0.6932	50	48
64	64	128	4	8	8	0.25	64	None	3	2	None	0.0001	0.694204	0.415142	0.647619	0.361404	0.347701	0.500408	0.69393	0.500412	0.693174	50	46
64	64	64	8	4	8	0.1	128	128	3	3	None	0.0001	0.680307	0.872479	0	1	0.896562	0.500426	0.693359	0.502306	0.693265	50	49
64	64	128	8	8	8	0.1	64	64	3	3	None	0.0001	0.694644	0.385171	0.644444	0.297544	0.283696	0.501448	0.693249	0.503157	0.693118	50	44
64	128	128	8	4	8	0.25	128	None	3	2	None	0.0001	0.690064	0.769267	0.206349	0.791228	0.804512	0.499989	0.693668	0.501437	0.693171	50	46
128	None	None	4	8	8	0.1	64	128	1	3	None	0.0001	0.694436	0.394945	0.673016	0.32	0.309884	0.503005	0.693154	0.504244	0.693115	50	47
64	64	None	8	8	8	0.1	64	64	2	3	None	0.0001	0.704022	0.319006	1	0.00105263	0.0907126	0.504495	0.693163	0.502779	0.693148	50	50
64	64	64	8	4	4	0.1	64	128	3	3	None	0.0001	0.694493	0.377149	0.736508	0.243158	0.225119	0.500132	0.693221	0.499119	0.693157	50	45
64	None	None	4	4	4	0.25	64	128	1	3	None	0.0001	0.696857	0.365759	0.752381	0.263509	0.257832	0.501151	0.69331	0.51301	0.692949	50	26
64	64	64	4	4	4	0.25	64	None	3	2	None	0.0001	0.693305	0.488381	0.504762	0.490877	0.484863	0.499643	0.693587	0.507974	0.693109	50	27
128	128	128	4	4	8	0.1	64	64	3	3	None	0.0001	0.695459	0.336319	0.939683	0.062807	0.111633	0.501632	0.693195	0.498363	0.693179	50	43
128	64	128	4	8	8	0.1	64	64	3	3	None	0.0001	0.698965	0.321334	1	0.000701754	0.105566	0.500582	0.693215	0.49554	0.693203	50	38
128	None	None	4	4	8	0.25	128	128	1	3	None	0.0001	0.695364	0.385848	0.634921	0.331228	0.307847	0.500248	0.693314	0.505913	0.693082	50	43
64	64	64	8	4	8	0.1	64	128	3	3	None	0.0001	0.692481	0.605009	0.352381	0.639298	0.649335	0.502208	0.693165	0.506589	0.69313	50	45
128	128	128	8	4	8	0.1	128	128	3	3	None	0.0001	0.689014	0.869949	0	0.998947	0.898305	0.498956	0.693193	0.501757	0.693141	50	39
64	None	None	4	4	4	0.25	64	64	1	3	None	0.0001	0.699092	0.327532	0.860317	0.122456	0.13236	0.502901	0.693306	0.508371	0.693109	50	47
128	64	64	8	4	4	0.1	64	128	3	3	None	0.0001	0.693783	0.429751	0.701587	0.302456	0.289169	0.499224	0.693191	0.505652	0.693131	50	44
128	128	128	4	8	8	0.25	64	64	3	3	None	0.0001	0.690727	0.819337	0.0634921	0.937544	0.886332	0.500684	0.693465	0.503095	0.693138	50	47
64	128	64	4	8	4	0.25	128	64	3	3	None	0.0001	0.69855	0.320281	0.974603	0.00912281	0.0973097	0.502577	0.693276	0.510907	0.692978	50	43
128	128	64	4	4	8	0.1	64	64	3	3	None	0.0001	0.692773	0.556396	0.438095	0.602807	0.609085	0.502067	0.693165	0.494377	0.693195	50	47
64	None	None	4	4	8	0.25	128	64	1	3	None	0.0001	0.701968	0.330298	0.901587	0.112281	0.144098	0.499935	0.693563	0.510528	0.692997	50	25
64	64	128	8	4	8	0.25	64	None	3	2	None	0.0001	0.698377	0.332996	0.850794	0.131579	0.148971	0.500436	0.693705	0.501894	0.693157	50	49
128	64	64	8	8	4	0.1	128	128	3	3	None	0.0001	0.698151	0.320962	0.977778	0.0147368	0.0991755	0.502018	0.693198	0.506177	0.693097	50	34
64	None	None	4	4	8	0.1	64	64	1	3	None	0.0001	0.715474	0.320216	0.993651	0.0045614	0.0975963	0.50516	0.693161	0.500731	0.693211	50	50
128	64	128	4	8	8	0.25	64	128	3	3	None	0.0001	0.687836	0.874066	0.0031746	0.998947	0.898157	0.498244	0.693337	0.496746	0.693184	50	36
64	None	None	4	4	4	0.25	128	128	1	3	None	0.0001	0.699842	0.332394	0.857143	0.137544	0.153382	0.504196	0.693256	0.508587	0.692997	50	39
64	128	64	8	8	8	0.1	128	None	3	2	None	0.0001	0.694115	0.419787	0.650794	0.379298	0.366559	0.504612	0.69316	0.518791	0.692979	50	46
64	128	128	8	4	8	0.25	64	128	3	3	None	0.0001	0.692008	0.683799	0.215873	0.762456	0.77397	0.501984	0.693169	0.502478	0.693135	50	12
128	128	None	8	4	4	0.25	128	128	2	3	None	0.0001	0.694526	0.372972	0.749206	0.251579	0.236968	0.499029	0.693299	0.50576	0.693125	50	39
64	None	None	4	4	4	0.25	128	None	1	2	None	0.0001	0.68875	0.722033	0.24127	0.730877	0.744351	0.499776	0.693684	0.502939	0.69324	50	44
64	128	128	4	8	8	0.25	128	None	3	2	None	0.0001	0.699587	0.320435	0.996825	0.00491228	0.0984206	0.500256	0.693601	0.499712	0.693143	50	46
64	128	None	8	4	8	0.1	64	64	2	3	None	0.0001	0.687681	0.875224	0	0.999298	0.89911	0.498908	0.693249	0.497558	0.693238	50	42
64	64	None	8	8	8	0.1	128	128	2	3	None	0.0001	0.70177	0.320018	0.996825	0.000701754	0.096928	0.504041	0.693141	0.502762	0.693119	50	50
64	128	128	4	8	4	0.1	64	128	3	3	None	0.0001	0.691312	0.775124	0.0634921	0.900702	0.864414	0.499543	0.69321	0.495649	0.69316	50	48
64	128	64	4	8	8	0.1	64	64	3	3	None	0.0001	0.700718	0.321007	1	0	0.100032	0.500413	0.693263	0.496904	0.693229	50	30
64	128	128	8	4	4	0.1	64	128	3	3	None	0.0001	0.695516	0.340022	0.866667	0.124912	0.143698	0.501035	0.69319	0.510942	0.693103	50	45
64	128	64	4	4	4	0.25	64	64	3	3	None	0.0001	0.69546	0.348918	0.828571	0.184561	0.181954	0.502121	0.693232	0.502943	0.69314	50	50
64	64	None	8	8	8	0.1	64	None	2	2	None	0.0001	0.697111	0.338261	0.812698	0.169825	0.164783	0.50122	0.693352	0.499253	0.693223	50	36
64	64	128	8	4	8	0.1	64	64	3	3	None	0.0001	0.690885	0.775293	0.15873	0.827719	0.823695	0.500823	0.693218	0.492244	0.693233	50	50
64	None	None	4	4	4	0.25	128	64	1	3	None	0.0001	0.700068	0.338858	0.790476	0.194737	0.181045	0.502288	0.693371	0.498034	0.693301	50	44
64	64	128	8	4	8	0.25	64	128	3	3	None	0.0001	0.688951	0.86732	0.0444444	0.964211	0.89692	0.502232	0.693382	0.501585	0.693146	50	50
128	None	None	4	4	8	0.1	64	128	1	3	None	0.0001	0.694519	0.391501	0.707937	0.324561	0.313571	0.504769	0.693124	0.505909	0.6931	50	50
128	128	128	4	8	8	0.25	64	None	3	2	None	0.0001	0.688406	0.883653	0.0126984	0.99193	0.905171	0.497177	0.693412	0.494176	0.693205	50	39
128	128	128	4	4	4	0.1	64	128	3	3	None	0.0001	0.692055	0.674264	0.206349	0.785614	0.784639	0.503661	0.693128	0.498407	0.693114	50	38
128	128	64	8	4	8	0.25	128	64	3	3	None	0.0001	0.684286	0.878113	0	1	0.904492	0.499928	0.693291	0.497531	0.693186	50	49
128	128	64	4	4	8	0.25	128	128	3	3	None	0.0001	0.693883	0.420343	0.631746	0.369123	0.356578	0.500817	0.693257	0.504479	0.693134	50	32
64	None	None	4	4	4	0.1	64	128	1	3	None	0.0001	0.696297	0.369101	0.75873	0.267719	0.263836	0.501646	0.693207	0.510344	0.693	50	47
64	None	None	8	4	4	0.1	64	64	1	3	None	0.0001	0.693418	0.489763	0.495238	0.504912	0.49595	0.509052	0.693069	0.510331	0.693021	50	29
64	128	128	8	4	8	0.1	64	None	3	2	None	0.0001	0.69883	0.323581	0.930159	0.0512281	0.109956	0.499949	0.693238	0.49421	0.693231	50	40
64	128	128	4	8	4	0.25	64	64	3	3	None	0.0001	0.702065	0.322084	0.996825	0.00245614	0.102474	0.500494	0.693481	0.504771	0.693122	50	28
128	64	64	4	8	8	0.1	64	128	3	3	None	0.0001	0.697762	0.320942	0.977778	0.00912281	0.0965619	0.501462	0.693246	0.500973	0.693168	50	41
128	128	64	4	4	4	0.1	128	64	3	3	None	0.0001	0.696234	0.326282	0.91746	0.0547368	0.105138	0.500959	0.693183	0.504937	0.693123	50	35
64	64	128	4	4	4	0.25	64	64	3	3	None	0.0001	0.691907	0.660684	0.330159	0.689825	0.704017	0.501581	0.693332	0.50355	0.693123	50	50
64	None	None	4	4	4	0.1	128	None	1	2	None	0.0001	0.694278	0.469869	0.536508	0.466316	0.457428	0.508325	0.693139	0.512162	0.692953	50	46
128	64	128	4	8	4	0.25	64	128	3	3	None	0.0001	0.694192	0.405344	0.711111	0.334386	0.323556	0.501099	0.693332	0.499391	0.693149	50	43
128	64	None	8	8	4	0.1	128	64	2	3	None	0.0001	0.694396	0.384885	0.707937	0.282807	0.267211	0.501465	0.693192	0.499671	0.69315	50	38
128	128	128	4	4	8	0.25	128	None	3	2	None	0.0001	0.695105	0.373755	0.720635	0.279649	0.262925	0.504325	0.693309	0.507618	0.693105	50	50
64	128	None	4	8	8	0.25	64	64	2	3	None	0.0001	0.69055	0.806587	0.0952381	0.904912	0.868524	0.501522	0.693488	0.501174	0.693152	50	49
128	64	64	4	4	4	0.25	64	None	3	2	None	0.0001	0.694568	0.386405	0.75873	0.298246	0.28482	0.50125	0.69337	0.495436	0.693198	50	48
128	None	None	4	4	8	0.25	128	64	1	3	None	0.0001	0.696266	0.353255	0.739683	0.228772	0.214754	0.501444	0.693316	0.502941	0.693153	50	37
64	64	64	4	8	4	0.1	64	64	3	3	None	0.0001	0.700593	0.32223	0.977778	0.0119298	0.103275	0.501043	0.693331	0.503437	0.693128	50	32
64	64	128	4	8	8	0.1	128	128	3	3	None	0.0001	0.697144	0.323162	0.971429	0.0315789	0.10489	0.500729	0.693281	0.503046	0.693149	50	49
64	64	None	8	4	4	0.25	64	128	2	3	None	0.0001	0.698803	0.320343	1	0.000701754	0.0968594	0.501626	0.693231	0.499884	0.693149	50	41
64	128	64	4	8	8	0.25	128	None	3	2	None	0.0001	0.693618	0.449825	0.577778	0.417193	0.412408	0.502595	0.693501	0.501796	0.693131	50	50
128	128	None	8	8	8	0.25	128	64	2	3	None	0.0001	0.694625	0.370295	0.774603	0.216842	0.210255	0.499439	0.69344	0.504454	0.69313	50	47
128	128	64	8	4	4	0.25	128	None	3	2	None	0.0001	0.693796	0.436866	0.549206	0.405614	0.387048	0.502672	0.693318	0.50012	0.693126	50	44
128	64	None	8	8	4	0.25	64	None	2	2	None	0.0001	0.693643	0.460449	0.536508	0.443158	0.432249	0.501341	0.693711	0.505683	0.693081	50	48
64	128	128	8	8	4	0.1	64	128	3	3	None	0.0001	0.698758	0.320601	0.996825	0.00175439	0.0999782	0.500463	0.693176	0.49968	0.693146	50	29
64	64	None	4	8	8	0.25	64	None	2	2	None	0.0001	0.692013	0.62068	0.365079	0.628772	0.643367	0.49982	0.694006	0.498114	0.693182	50	39
64	64	None	8	8	4	0.25	128	128	2	3	None	0.0001	0.699778	0.31942	0.993651	0.00596491	0.0914607	0.500273	0.693677	0.500362	0.693131	50	22
64	64	64	8	8	8	0.1	128	64	3	3	None	0.0001	0.69276	0.563561	0.396825	0.590175	0.590612	0.502843	0.693234	0.505295	0.693154	50	47
64	64	None	8	4	8	0.25	128	64	2	3	None	0.0001	0.690881	0.769473	0.190476	0.820702	0.820596	0.500508	0.69337	0.499295	0.693189	50	21
128	64	128	4	8	4	0.25	128	None	3	2	None	0.0001	0.693289	0.495247	0.520635	0.501053	0.502454	0.498388	0.693839	0.498175	0.693213	50	35
64	64	128	8	4	8	0.1	128	None	3	2	None	0.0001	0.696946	0.345727	0.793651	0.209474	0.196919	0.503196	0.693214	0.504344	0.693111	50	12
128	128	64	4	4	8	0.1	64	128	3	3	None	0.0001	0.696574	0.326176	0.955556	0.0368421	0.113175	0.500294	0.693187	0.498958	0.693181	50	31
128	64	64	4	4	4	0.25	128	None	3	2	None	0.0001	0.698847	0.322195	0.974603	0.0189474	0.103105	0.503125	0.693315	0.495557	0.693206	50	45
128	128	64	4	4	4	0.1	64	128	3	3	None	0.0001	0.690923	0.803135	0.0698413	0.922456	0.881163	0.500105	0.693177	0.49784	0.693161	50	47
128	None	None	4	8	8	0.1	128	64	1	3	None	0.0001	0.698998	0.330207	0.853968	0.131228	0.145009	0.504641	0.693135	0.50718	0.692994	50	40
64	128	128	4	8	4	0.25	64	128	3	3	None	0.0001	0.698255	0.320671	1	0.00807018	0.0972032	0.501997	0.693291	0.497226	0.693192	50	45
64	64	64	4	8	8	0.1	64	None	3	2	None	0.0001	0.700119	0.32241	0.987302	0.0122807	0.100732	0.501496	0.6933	0.500872	0.693157	50	40
64	128	128	4	4	4	0.25	64	None	3	2	None	0.0001	0.696678	0.328876	0.88254	0.0985965	0.12454	0.501561	0.693374	0.503113	0.693104	50	44
128	64	None	8	8	4	0.1	128	128	2	3	None	0.0001	0.705734	0.320208	1	0	0.0980996	0.501865	0.693203	0.503845	0.69313	50	45
128	128	128	4	4	4	0.25	64	None	3	2	None	0.0001	0.695279	0.36207	0.720635	0.256491	0.235935	0.498827	0.69353	0.502972	0.693149	50	39
64	128	64	4	8	8	0.25	64	64	3	3	None	0.0001	0.703461	0.320266	1	0	0.0964018	0.503252	0.693296	0.500636	0.693158	50	50
64	128	64	8	4	8	0.1	128	64	3	3	None	0.0001	0.700344	0.320957	0.996825	0.00350877	0.098773	0.503765	0.693156	0.50337	0.693108	50	48
64	64	128	8	4	4	0.25	128	None	3	2	None	0.0001	0.697015	0.339305	0.873016	0.148421	0.164393	0.501889	0.693699	0.510314	0.69304	50	49
128	64	64	8	4	4	0.25	64	None	3	2	None	0.0001	0.695555	0.350015	0.819048	0.194737	0.193966	0.502183	0.69337	0.503399	0.693131	50	46
128	None	None	4	4	8	0.1	128	64	1	3	None	0.0001	0.693304	0.491445	0.504762	0.495789	0.488771	0.511268	0.692998	0.513971	0.692963	50	50
64	128	None	4	4	4	0.25	64	64	2	3	None	0.0001	0.695848	0.332679	0.904762	0.0764912	0.116684	0.500252	0.693285	0.503017	0.693134	50	45
128	128	64	4	8	8	0.25	64	128	3	3	None	0.0001	0.693085	0.511787	0.485714	0.515789	0.523352	0.500766	0.693236	0.507242	0.69311	50	35
64	128	128	8	4	8	0.25	64	64	3	3	None	0.0001	0.695431	0.34775	0.806349	0.16807	0.170415	0.501054	0.693298	0.506015	0.693106	50	44
64	None	None	8	4	8	0.1	128	64	1	3	None	0.0001	0.695164	0.41382	0.615873	0.381754	0.367842	0.509652	0.693052	0.510885	0.693038	50	50
128	64	128	8	8	8	0.1	64	128	3	3	None	0.0001	0.689587	0.862512	0.0190476	0.974035	0.901093	0.499308	0.693294	0.503006	0.69316	50	50
128	64	None	4	4	8	0.25	128	64	2	3	None	0.0001	0.687788	0.875576	0	0.996842	0.897825	0.497265	0.693444	0.500371	0.693154	50	44
128	128	64	8	4	4	0.1	64	128	3	3	None	0.0001	0.694429	0.377391	0.736508	0.250175	0.232536	0.503904	0.693124	0.512038	0.693047	50	36
64	None	None	4	4	4	0.1	64	64	1	3	None	0.0001	0.69425	0.441014	0.552381	0.429825	0.413201	0.505574	0.6931	0.51139	0.69301	50	48
128	64	None	8	8	8	0.25	64	None	2	2	None	0.0001	0.683159	0.874621	0	0.999298	0.900753	0.503103	0.693665	0.501318	0.693154	50	50
128	64	64	4	4	4	0.1	128	64	3	3	None	0.0001	0.698208	0.322198	0.984127	0.00982456	0.106174	0.50127	0.693172	0.50188	0.693137	50	18
128	64	64	4	4	8	0.25	128	64	3	3	None	0.0001	0.707394	0.320878	1	0	0.101687	0.499843	0.693433	0.500223	0.693163	50	48
128	64	64	8	8	4	0.25	128	128	3	3	None	0.0001	0.695485	0.336046	0.92381	0.0659649	0.11103	0.501042	0.693273	0.501359	0.693135	50	37
64	64	64	4	8	4	0.1	128	None	3	2	None	0.0001	0.696087	0.350185	0.8	0.219649	0.201926	0.500924	0.693326	0.501128	0.693157	50	47
64	128	128	4	8	8	0.1	128	128	3	3	None	0.0001	0.70896	0.320017	1	0	0.0962167	0.499673	0.693346	0.497521	0.693218	50	49
128	128	128	8	4	4	0.25	64	64	3	3	None	0.0001	0.694956	0.358357	0.84127	0.184912	0.188709	0.500622	0.693231	0.509929	0.693071	50	45
64	64	64	8	8	8	0.1	64	64	3	3	None	0.0001	0.694538	0.376114	0.780952	0.242105	0.235961	0.501642	0.693189	0.501953	0.693164	50	41
64	None	None	8	8	8	0.1	128	128	1	3	None	0.0001	0.697147	0.356674	0.733333	0.256842	0.235086	0.499929	0.693299	0.499855	0.693163	50	36
128	128	64	8	4	8	0.1	128	None	3	2	None	0.0001	0.694384	0.402568	0.647619	0.326667	0.321897	0.505638	0.693152	0.512924	0.693016	50	43
128	128	64	4	8	4	0.1	128	64	3	3	None	0.0001	0.693141	0.500358	0.495238	0.50386	0.505048	0.503816	0.69314	0.502203	0.693133	50	42
64	None	None	8	4	8	0.1	128	128	1	3	None	0.0001	0.696281	0.379942	0.593651	0.327368	0.297801	0.504041	0.693179	0.511962	0.692974	50	39
64	128	128	4	4	8	0.25	128	64	3	3	None	0.0001	0.689843	0.845992	0.0793651	0.948772	0.890757	0.501037	0.693409	0.504802	0.693124	50	50
128	64	64	4	8	4	0.1	128	64	3	3	None	0.0001	0.695585	0.339791	0.873016	0.107719	0.134733	0.499597	0.69325	0.498769	0.693175	50	42
128	64	128	4	4	4	0.25	64	None	3	2	None	0.0001	0.692399	0.584729	0.419048	0.602456	0.612776	0.501227	0.693397	0.494016	0.693225	50	24
64	None	None	4	8	8	0.1	128	64	1	3	None	0.0001	0.698647	0.351558	0.746032	0.232281	0.221055	0.506925	0.693174	0.514566	0.692886	50	43
64	64	None	4	4	4	0.25	128	None	2	2	None	0.0001	0.688286	0.824174	0.139683	0.852281	0.84824	0.502329	0.693511	0.500465	0.693215	50	46
64	None	None	8	4	8	0.1	64	128	1	3	None	0.0001	0.696891	0.344253	0.831746	0.18386	0.189761	0.502973	0.693164	0.507879	0.693054	50	48
64	64	None	8	8	4	0.1	64	128	2	3	None	0.0001	0.690336	0.83217	0.0698413	0.937193	0.884934	0.498298	0.693206	0.498946	0.693154	50	28
64	None	None	4	4	8	0.25	64	64	1	3	None	0.0001	0.714672	0.321945	1	0.000701754	0.102886	0.500843	0.693359	0.495694	0.693311	50	47
64	64	128	8	4	8	0.25	128	64	3	3	None	0.0001	0.700661	0.322677	0.984127	0.0105263	0.105421	0.500514	0.693624	0.505806	0.693052	50	42
128	64	None	8	8	4	0.25	128	64	2	3	None	0.0001	0.692642	0.573313	0.380952	0.597544	0.608149	0.501153	0.69333	0.501658	0.693156	50	39
128	128	128	4	8	8	0.1	128	128	3	3	None	0.0001	0.697003	0.322009	1	0.0045614	0.100894	0.501547	0.693177	0.500489	0.693177	50	3
128	128	64	8	8	8	0.1	64	64	3	3	None	0.0001	0.691137	0.786872	0.0888889	0.920702	0.877655	0.498867	0.693201	0.505758	0.693137	50	46
64	64	64	4	8	4	0.25	128	None	3	2	None	0.0001	0.690353	0.747802	0.215873	0.764561	0.779007	0.502401	0.69374	0.500337	0.693118	50	39
128	None	None	4	4	8	0.1	64	64	1	3	None	0.0001	0.695237	0.397923	0.650794	0.33614	0.32958	0.507268	0.693073	0.514341	0.692966	50	46
64	64	64	4	8	8	0.25	64	128	3	3	None	0.0001	0.69579	0.330538	0.920635	0.0526316	0.106726	0.502088	0.693212	0.501411	0.693147	50	48
64	64	64	8	8	4	0.1	64	64	3	3	None	0.0001	0.689947	0.850704	0.0507937	0.950526	0.8954	0.499157	0.693202	0.494725	0.693224	50	29
128	64	64	8	8	8	0.1	128	128	3	3	None	0.0001	0.696142	0.326392	0.968254	0.0263158	0.102063	0.502203	0.693175	0.501759	0.693133	50	44
64	64	None	8	8	8	0.25	128	None	2	2	None	0.0001	0.696526	0.337526	0.869841	0.151579	0.15795	0.498363	0.694148	0.496993	0.693288	50	36
128	128	64	8	8	8	0.1	128	None	3	2	None	0.0001	0.692175	0.626654	0.355556	0.656842	0.666122	0.499916	0.693285	0.500551	0.69315	50	45
128	128	128	4	8	4	0.25	64	None	3	2	None	0.0001	0.709323	0.321659	1	0	0.100508	0.502421	0.693454	0.49689	0.693263	50	50
64	128	128	4	4	4	0.1	128	None	3	2	None	0.0001	0.694404	0.401756	0.619048	0.350175	0.335243	0.50323	0.693175	0.508453	0.693063	50	31
64	128	128	4	8	8	0.25	64	64	3	3	None	0.0001	0.690684	0.789537	0.133333	0.878596	0.855607	0.499379	0.693645	0.49836	0.693195	50	44
64	64	64	8	8	8	0.1	128	None	3	2	None	0.0001	0.692706	0.548251	0.479365	0.562807	0.571051	0.498411	0.693437	0.497922	0.693197	50	49
64	128	64	8	4	4	0.1	128	64	3	3	None	0.0001	0.697473	0.322953	0.942857	0.0522807	0.106385	0.504569	0.693122	0.504477	0.693108	50	23
64	128	None	8	4	8	0.25	128	None	2	2	None	0.0001	0.692815	0.536899	0.450794	0.553684	0.554188	0.50388	0.693404	0.50106	0.693138	50	50
128	64	128	8	8	4	0.1	128	128	3	3	None	0.0001	0.691547	0.735289	0.155556	0.822807	0.822362	0.49897	0.693236	0.494497	0.693209	50	26
64	None	None	4	4	4	0.1	128	64	1	3	None	0.0001	0.693729	0.467381	0.526984	0.455439	0.453217	0.50378	0.693185	0.509481	0.693048	50	43
128	64	None	8	8	8	0.25	128	None	2	2	None	0.0001	0.693711	0.448133	0.546032	0.427719	0.414265	0.499691	0.69374	0.50325	0.693158	50	36
128	64	None	4	8	8	0.1	128	None	2	2	None	0.0001	0.698916	0.320039	0.990476	0.0164912	0.0944223	0.500636	0.693326	0.50281	0.69314	50	47
128	128	None	8	8	8	0.1	64	128	2	3	None	0.0001	0.691576	0.74537	0.0825397	0.908772	0.872697	0.502922	0.693155	0.502479	0.693132	50	26
128	128	128	4	4	4	0.1	128	None	3	2	None	0.0001	0.698268	0.322994	0.961905	0.0403509	0.107171	0.503708	0.69315	0.506311	0.693079	50	34
64	64	128	4	4	8	0.1	64	64	3	3	None	0.0001	0.691565	0.700786	0.250794	0.74807	0.753868	0.500073	0.693198	0.493236	0.69323	50	40
64	128	128	4	8	8	0.25	64	128	3	3	None	0.0001	0.6923	0.64099	0.330159	0.71614	0.743332	0.500782	0.693278	0.501752	0.69315	50	36
64	128	128	8	4	8	0.1	128	64	3	3	None	0.0001	0.68658	0.877539	0.0031746	0.995439	0.901805	0.498349	0.693254	0.497896	0.693182	50	45
128	64	128	4	4	4	0.25	128	64	3	3	None	0.0001	0.696394	0.326854	0.936508	0.0526316	0.109214	0.500405	0.693295	0.508729	0.693078	50	49
128	128	128	8	4	4	0.25	128	128	3	3	None	0.0001	0.691663	0.726674	0.225397	0.804912	0.814204	0.503321	0.693181	0.498901	0.693147	50	50
128	64	None	4	8	8	0.25	128	128	2	3	None	0.0001	0.696346	0.329956	0.895238	0.0915789	0.12214	0.501302	0.693564	0.503305	0.693108	50	48
128	128	128	8	8	8	0.25	64	64	3	3	None	0.0001	0.694783	0.358175	0.860317	0.133333	0.148875	0.500127	0.69336	0.498671	0.693143	50	41
128	64	128	4	8	4	0.1	128	64	3	3	None	0.0001	0.695176	0.370266	0.749206	0.271228	0.256275	0.507819	0.69308	0.514004	0.693011	50	50
128	128	128	8	4	4	0.1	128	64	3	3	None	0.0001	0.695453	0.341772	0.853968	0.144211	0.15222	0.500375	0.693188	0.497405	0.693173	50	48
128	128	None	4	8	4	0.1	128	64	2	3	None	0.0001	0.700143	0.320472	1	0.00105263	0.0998252	0.501792	0.693195	0.507443	0.693093	50	38
64	64	128	4	4	4	0.25	64	128	3	3	None	0.0001	0.699037	0.321766	1	0.00105263	0.0997364	0.499112	0.693279	0.501027	0.693138	50	29
128	64	128	8	8	8	0.25	64	64	3	3	None	0.0001	0.692922	0.528675	0.48254	0.529123	0.540318	0.49842	0.693497	0.502949	0.693142	50	44
128	64	None	8	8	8	0.25	64	64	2	3	None	0.0001	0.68958	0.860548	0.0222222	0.968772	0.902163	0.499164	0.693384	0.50446	0.693148	50	46
64	128	None	8	8	4	0.1	64	64	2	3	None	0.0001	0.694509	0.383107	0.698413	0.275789	0.259568	0.504209	0.693148	0.512908	0.693047	50	42
128	64	64	4	8	4	0.25	128	128	3	3	None	0.0001	0.693177	0.502639	0.466667	0.489825	0.492321	0.498484	0.693328	0.501463	0.693133	50	48
128	64	128	8	8	4	0.25	64	128	3	3	None	0.0001	0.695812	0.335254	0.926984	0.104211	0.134197	0.500405	0.693371	0.510521	0.693088	50	17
64	128	64	4	4	4	0.25	128	64	3	3	None	0.0001	0.698708	0.322618	0.990476	0.00350877	0.104588	0.503509	0.693277	0.500964	0.693167	50	46
64	64	128	8	8	4	0.25	64	None	3	2	None	0.0001	0.688918	0.823339	0.126984	0.870175	0.853357	0.498247	0.693967	0.496015	0.693241	50	38
64	128	128	4	8	8	0.1	64	64	3	3	None	0.0001	0.695063	0.349313	0.907937	0.103158	0.128344	0.502404	0.693196	0.501535	0.693145	50	44
64	None	None	4	8	8	0.1	128	None	1	2	None	0.0001	0.694322	0.461051	0.498413	0.452632	0.442498	0.503318	0.693368	0.504176	0.693166	50	34
64	128	128	8	4	8	0.25	128	64	3	3	None	0.0001	0.692594	0.56308	0.44127	0.581404	0.586563	0.500631	0.693355	0.500696	0.693142	50	49
64	128	64	4	8	8	0.1	128	128	3	3	None	0.0001	0.693784	0.426181	0.606349	0.369474	0.346286	0.501563	0.693194	0.499304	0.693167	50	41
[truncated: 1,088 more rows]

## Sheet: S8 Table
S8 Table: Results of training 1,356 CNN models on Can and Cvi (which have all CBF genes active) upstream and downstream regions to predict up DEGs vs no DEGs. The hyperparameter values of each model, as well as the training and test results are provided.
[truncated: 1,345 more rows]

[truncated: 3 more sheets: S9 Table, S10 Table, S11 Table]
